# Supplementary material for: Depression and bipolar disorder subtypes differ in their genetic correlations with biological rhythms
Source: Sci Rep. 2022 Sep 21;12:15740. doi: 10.1038/s41598-022-19720-5 (PMC9492698; doi:10.1038/s41598-022-19720-5)
Supplement: Supplementary file 1 — Supplementary Information. [file 41598_2022_19720_MOESM1_ESM.xlsx]

## Sheet: S1.1
S1.1 LDSC Genetic Correlations of Depression with Biological Rhythms.
p1	p2	rg	se	z	p	h2_obs	h2_obs_se	p_adjust	Z
Depression	Overall Physical Activity	-0.112	0.0292	-3.8339	0.00012614	0.1442	0.0082	0.00075684	17.5854
Depression	Moderate Activity	-0.0925	0.0447	-2.071	0.038355	0.0493	0.0059	0.23013	8.35593
Depression	Sedentary Behaviour	0.0266	0.0315	0.8439	0.3987	0.1158	0.0084	1	13.7857
Depression	Sleep Duration	0.0484	0.0305	1.5895	0.11194	0.1314	0.0074	0.67164	17.7568
Depression	Relative Amplitude	-0.3044	0.044	-6.9237	4.4003e-12	0.0536	0.0061	2.64018e-11	8.78689
Depression	Daytime Sleepiness	0.166	0.025	6.6385	3.1683e-11	0.0484	0.0023	1.90098e-10	21.0435
p1 and p2 represent the traits which are correlated; rg = estimate for this genetic correlation; h2_obs shows heritability estimate for p2; p = unadjusted p-value; p_adjust = Bonferroni adjusted p-value.

## Sheet: S1.2
S1.2 LDSC Genetic Correlations of BIP-I with Biological Rhythms.
p1	p2	rg	se	z	p	h2_obs	h2_obs_se	p_adjust	Z
BIP-I	Overall Physical Activity	0.0725	0.0315	2.3049	0.0212	0.1443	0.0086	0.1272	16.7791
BIP-I	Moderate Activity	0.2315	0.0507	4.5655	4.9834e-06	0.0487	0.0067	2.99004e-05	7.26866
BIP-I	Sedentary Behaviour	-0.105	0.0362	-2.8998	0.0037336	0.118	0.0089	0.0224016	13.2584
BIP-I	Sleep Duration	-0.028	0.0325	-0.8613	0.38907	0.1328	0.0078	1	17.0256
BIP-I	Relative Amplitude	-0.0476	0.0465	-1.0253	0.30524	0.0545	0.0068	1	8.01471
BIP-I	Daytime Sleepiness	0.1052	0.0285	3.6854	0.00022833	0.0481	0.0025	0.00136998	19.24
p1 and p2 represent the traits which are correlated; rg = estimate for this genetic correlation; h2_obs shows heritability estimate for p2; p = unadjusted p-value; p_adjust = Bonferroni adjusted p-value.

## Sheet: S1.3
S1.3 LDSC Genetic Correlations of BIP-II with Biological Rhythms.
p1	p2	rg	se	z	p	h2_obs	h2_obs_se	p_adjust	Z
BIP-II	Overall Physical Activity	-0.0283	0.0565	-0.5002	0.6169	0.1431	0.0088	1	16.2614
BIP-II	Moderate Activity	0.1884	0.0897	2.1013	0.035616	0.0474	0.0067	0.213696	7.07463
BIP-II	Sedentary Behaviour	-0.0336	0.065	-0.5162	0.60573	0.1179	0.0091	1	12.956
BIP-II	Sleep Duration	0.0186	0.0628	0.2966	0.76674	0.1315	0.0081	1	16.2346
BIP-II	Relative Amplitude	-0.2269	0.0827	-2.7443	0.0060647	0.0553	0.0068	0.0363882	8.13235
BIP-II	Daytime Sleepiness	0.2187	0.0517	4.2278	2.3595e-05	0.0477	0.0026	0.00014157	18.3462
p1 and p2 represent the traits which are correlated; rg = estimate for this genetic correlation; h2_obs shows heritability estimate for p2; p = unadjusted p-value; p_adjust = Bonferroni adjusted p-value.

## Sheet: S2.1
S2.1 Comparison of Depression and BIP-I with Biological Rhythms.
Cor_1	Cor_2	nblocks	var	se	estimate	z	p	p_adjust
Depression/Overall Physical Activity	BIP-I/Overall Physical Activity	200	0.00174332	0.0417531	-0.180764	-4.32936	1.49542e-05	8.97252e-05
Depression/Moderate Activity	BIP-I/Moderate Activity	200	0.00417296	0.0645985	-0.310192	-4.80185	1.57203e-06	9.43221e-06
Depression/Sedentary Behaviour	BIP-I/Sedentary Behaviour	200	0.00195548	0.0442209	0.13051	2.95132	0.00316423	0.0189854
Depression/Sleep Duration	BIP-I/Sleep Duration	200	0.00175122	0.0418476	0.0755216	1.80468	0.0711245	0.426747
Depression/Relative Amplitude	BIP-I/Relative Amplitude	200	0.00384098	0.0619756	-0.25705	-4.1476	3.35973e-05	0.000201584
Depression/Daytime Sleepiness	BIP-I/Daytime Sleepiness	200	0.00123401	0.0351285	0.0570096	1.62289	0.104613	0.627677
Cor_1 and Cor_2 repesent the correlations which were compared; p = unadjusted p-value; p_adjust = Bonferroni adjusted p-value.

## Sheet: S2.2
S2.2 Comparison of Depression and BIP-II with Biological Rhythms.
Cor_1	Cor_2	nblocks	var	se	estimate	z	p	p_adjust
Depression/Overall Physical Activity	BIP-II/Overall Physical Activity	200	0.00359755	0.0599796	-0.0782655	-1.30487	0.191937	1
Depression/Moderate Activity	BIP-II/Moderate Activity	200	0.00948269	0.0973791	-0.262489	-2.69554	0.00702752	0.0421651
Depression/Sedentary Behaviour	BIP-II/Sedentary Behaviour	200	0.0041812	0.0646622	0.0680279	1.05205	0.292776	1
Depression/Sleep Duration	BIP-II/Sleep Duration	200	0.00451017	0.0671578	0.0307546	0.457946	0.646991	1
Depression/Relative Amplitude	BIP-II/Relative Amplitude	200	0.00703754	0.08389	-0.0743351	-0.886102	0.375563	1
Depression/Daytime Sleepiness	BIP-II/Daytime Sleepiness	200	0.00308053	0.0555025	-0.0576743	-1.03913	0.298744	1
Cor_1 and Cor_2 repesent the correlations which were compared; p = unadjusted p-value; p_adjust = Bonferroni adjusted p-value.

## Sheet: S2.3
S2.3 Comparison of BIP-I and BIP-II with Biological Rhythms.
Cor_1	Cor_2	nblocks	var	se	estimate	z	p	p_adjust
BIP-I/Overall Physical Activity	BIP-II/Overall Physical Activity	200	0.00318038	0.0563949	0.102499	1.81752	0.0691372	0.414823
BIP-I/Moderate Activity	BIP-II/Moderate Activity	200	0.00686819	0.0828745	0.0477034	0.57561	0.564879	1
BIP-I/Sedentary Behaviour	BIP-II/Sedentary Behaviour	200	0.00400933	0.0633193	-0.0624819	-0.986775	0.323753	1
BIP-I/Sleep Duration	BIP-II/Sleep Duration	200	0.00388673	0.0623437	-0.044767	-0.718068	0.472716	1
BIP-I/Relative Amplitude	BIP-II/Relative Amplitude	200	0.00711118	0.0843278	0.182715	2.16673	0.0302558	0.181535
BIP-I/Daytime Sleepiness	BIP-II/Daytime Sleepiness	200	0.00246758	0.0496747	-0.114684	-2.3087	0.0209602	0.125761
Cor_1 and Cor_2 repesent the correlations which were compared; p = unadjusted p-value; p_adjust = Bonferroni adjusted p-value.

## Sheet: S3.1
S3.1 Tested Genes in MAGMA Associated with Depression.
GENE	CHR	START	STOP	NSNPS	NPARAM	N	ZSTAT	P	GENENAME	P_ADJ
8341	6	27805544	27821533	33	7	500199	8.0988	2.7756e-16	HIST1H2BN	4.9575e-12
8356	6	27858093	27858570	1	1	500199	7.6587	9.392e-15	HIST1H3J	1.67751e-10
22986	10	106400859	107024993	1959	54	500199	7.5068	3.0286e-14	SORCS3	5.40938e-10
6925	18	52889562	53303252	767	61	500199	7.4834	3.6219e-14	TCF4	6.46908e-10
7745	6	28109688	28127250	43	7	500199	7.4741	3.8858e-14	ZKSCAN8	6.94043e-10
84547	6	28249314	28270326	62	14	500199	7.2795	1.6748e-13	PGBD1	2.99136e-09
11118	6	26365387	26378548	98	9	500199	7.1675	3.8181e-13	BTN3A2	6.81951e-09
80345	6	28092334	28097864	13	4	500199	7.0005	1.2751e-12	ZSCAN16	2.27746e-08
2066	2	212240442	213403879	4688	205	500199	6.9659	1.632e-12	ERBB4	2.91492e-08
7718	6	28048482	28057341	28	6	500199	6.9581	1.7247e-12	ZNF165	3.08049e-08
7746	6	28193029	28201265	23	9	500199	6.9243	2.1907e-12	ZSCAN9	3.91281e-08
7741	6	28234788	28246001	16	4	500199	6.9123	2.3848e-12	ZSCAN26	4.25949e-08
2915	11	88237256	88796846	1824	47	500199	6.7172	9.2632e-12	GRM5	1.6545e-07
54664	7	12250848	12276890	176	8	500199	6.6289	1.6911e-11	TMEM106B	3.02047e-07
387032	6	28212404	28227030	36	13	500199	6.6131	1.8813e-11	ZKSCAN4	3.36019e-07
145173	13	31774112	31906413	350	27	500199	6.4717	4.8461e-11	B3GALTL	8.65562e-07
1813	11	113280317	113346413	186	28	500199	6.3582	1.0205e-10	DRD2	1.82272e-06
81697	6	27878963	27880174	4	2	500199	6.3232	1.2811e-10	OR2B2	2.28817e-06
54715	16	5289469	7763342	15414	628	500199	6.3162	1.3407e-10	RBFOX1	2.39462e-06
257194	1	71868625	72748533	2024	99	500199	6.3074	1.4186e-10	NEGR1	2.53376e-06
3009	6	27834570	27835359	6	3	500199	6.2817	1.6748e-10	HIST1H1B	2.99136e-06
115708	14	103995509	104003410	21	4	500199	6.275	1.7479e-10	TRMT61A	3.12192e-06
1630	18	49866542	51062273	4880	118	500199	6.2666	1.8453e-10	DCC	3.29589e-06
84251	1	66999066	67210768	786	25	500199	6.184	3.1241e-10	SGIP1	5.57996e-06
9753	6	28346598	28367544	66	11	500199	6.1581	3.6819e-10	ZSCAN12	6.57624e-06
8332	6	27833107	27833576	3	2	500199	6.1094	5e-10	HIST1H2AL	8.9305e-06
8340	6	27775257	27775709	2	1	500199	6.1094	5e-10	HIST1H2BL	8.9305e-06
8368	6	27840926	27841289	2	1	500199	6.1094	5e-10	HIST1H4L	8.9305e-06
27445	7	82383321	82792197	1241	50	500199	6.009	9.3317e-10	PCLO	1.66673e-05
145581	14	42076764	42373752	1086	40	500199	5.9776	1.132e-09	LRFN5	2.02187e-05
11120	6	26458132	26476849	80	17	500199	5.9394	1.4306e-09	BTN2A1	2.55519e-05
729993	16	12995477	13334273	1536	102	500199	5.9304	1.5108e-09	SHISA9	2.69844e-05
57451	5	166406083	167691162	3163	233	500199	5.9169	1.6403e-09	TENM2	2.92974e-05
64288	6	28292514	28321972	87	16	500199	5.8964	1.8574e-09	ZSCAN31	3.3175e-05
3106	6	31321649	31324989	98	22	500199	5.6951	6.1635e-09	HLA-B	0.000110086
81797	6	29341200	29343068	1	1	500199	5.6604	7.552e-09	OR12D3	0.000134886
137868	8	13947373	15095792	6844	192	500199	5.6432	8.3454e-09	SGCZ	0.000149057
222698	6	28227075	28228736	7	4	500199	5.5983	1.0821e-08	NKAPL	0.000193274
29119	10	67672276	69455949	6922	198	500199	5.5688	1.2822e-08	CTNNA3	0.000229014
8354	6	27839623	27840099	2	1	500199	5.46	2.3806e-08	HIST1H3I	0.000425199
3831	14	104095525	104167888	174	21	500199	5.4273	2.8605e-08	KLC1	0.000510914
84186	9	37120161	37358146	343	23	500199	5.4203	2.975e-08	ZCCHC7	0.000531365
56252	14	75230025	75304013	129	11	500199	5.3688	3.9628e-08	YLPM1	0.000707796
29777	6	26597171	26600278	16	6	500199	5.3093	5.5015e-08	ABT1	0.000982623
51108	16	21608543	21668792	84	22	500199	5.2993	5.8121e-08	METTL9	0.0010381
5874	18	52385097	52562747	603	31	500199	5.2378	8.1239e-08	RAB27B	0.00145101
7940	6	31553956	31556686	7	3	500199	5.2251	8.702e-08	LST1	0.00155426
7517	14	104163945	104181823	34	9	500199	5.2039	9.755e-08	XRCC3	0.00174234
80317	6	28317691	28336954	63	16	500199	5.1355	1.4069e-07	ZKSCAN3	0.00251286
4140	14	103851701	103970168	292	12	500199	5.1072	1.6348e-07	MARK3	0.00291992
1152	14	103985995	103989196	5	2	500199	5.0883	1.8065e-07	CKB	0.00322659
4898	1	52254864	52344609	224	27	500199	5.0738	1.9493e-07	NRD1	0.00348164
6712	11	66449967	66496716	52	22	500199	5.0471	2.2432e-07	SPTBN2	0.00400658
473	1	8412464	8877699	761	31	500199	5.024	2.5303e-07	RERE	0.00451937
646450	3	48955221	48956818	3	2	500199	5.0216	2.5621e-07	ARIH2OS	0.00457617
23245	9	119187504	120177317	3336	174	500199	5.0131	2.678e-07	ASTN2	0.00478318
8343	6	26199787	26200216	5	3	500199	5.0054	2.7867e-07	HIST1H2BF	0.00497732
255239	11	113258513	113271140	40	7	500199	4.9954	2.9359e-07	ANKK1	0.00524381
386724	3	49754267	49757238	2	1	500199	4.9918	2.991e-07	AMIGO3	0.00534223
1012	16	82660399	83830215	6983	354	500199	4.9918	2.9914e-07	CDH13	0.00534294
646498	3	49215069	49229291	21	5	500199	4.9799	3.1814e-07	C3orf84	0.0056823
53353	2	140988996	142889270	8072	255	500199	4.9534	3.6463e-07	LRP1B	0.00651266
57545	4	15471489	15603594	339	37	500199	4.9523	3.6665e-07	CC2D2A	0.00654874
2048	1	23037263	23241823	437	57	500199	4.9515	3.6814e-07	EPHB2	0.00657535
51347	12	118587606	118810750	464	24	500199	4.9278	4.1572e-07	TAOK3	0.00742517
3084	8	31496820	32622558	4035	152	500199	4.924	4.2389e-07	NRG1	0.0075711
57706	9	126141933	126692423	1460	60	500199	4.919	4.3505e-07	DENND1A	0.00777043
10279	6	27215480	27224399	21	7	500199	4.8963	4.8835e-07	PRSS16	0.00872242
91	12	52345451	52390863	80	14	500199	4.8862	5.1404e-07	ACVR1B	0.00918127
10168	3	44666511	44689963	44	9	500199	4.8784	5.3466e-07	ZNF197	0.00954956
55267	22	46446339	46450024	9	3	500199	4.876	5.4124e-07	PRR34	0.00966709
8927	3	49591922	49708982	175	18	500199	4.8674	5.6537e-07	BSN	0.0100981
2918	7	126078652	126892428	2339	65	500199	4.8644	5.7388e-07	GRM8	0.0102501
1743	14	75348594	75370450	58	9	500199	4.8409	6.4622e-07	DLST	0.0115421
200132	1	67217978	67244730	79	11	500199	4.8281	6.8924e-07	TCTEX1D1	0.0123105
56997	1	227084589	227175246	230	47	500199	4.8042	7.7702e-07	ADCK3	0.0138784
283571	14	75319736	75330562	26	8	500199	4.7746	9.0023e-07	PROX2	0.016079
8859	6	31938952	31949223	19	10	500199	4.7567	9.84e-07	STK19	0.0175752
51319	3	157823690	158262624	1391	22	500199	4.7557	9.8875e-07	RSRC1	0.0176601
55888	3	44596667	44624975	88	11	500199	4.7534	1.0001e-06	ZKSCAN7	0.0178628
958	20	44746899	44758384	31	12	500199	4.7506	1.0139e-06	CD40	0.0181093
84276	3	49459766	49466777	8	4	500199	4.7501	1.0165e-06	NICN1	0.0181557
84334	14	104029299	104057236	68	11	500199	4.7409	1.064e-06	APOPT1	0.0190041
56853	18	34823003	35146000	935	109	500199	4.7149	1.2093e-06	CELF4	0.0215993
3913	3	49158547	49170599	14	8	500199	4.7066	1.2593e-06	LAMB2	0.0224924
389118	3	49828165	49837254	19	8	500199	4.6935	1.3428e-06	CDHR4	0.0239838
7299	11	88911040	89028927	337	20	500199	4.6923	1.3505e-06	TYR	0.0241213
285349	3	44626456	44641186	15	6	500199	4.6735	1.4804e-06	ZNF660	0.0264414
10261	16	21652605	21663987	16	8	500199	4.6541	1.6267e-06	IGSF6	0.0290545
5936	11	66406088	66435856	30	12	500199	4.6491	1.6671e-06	RBM4	0.0297761
9973	11	66360630	66373490	17	6	500199	4.649	1.6674e-06	CCS	0.0297814
7187	14	103243816	103377837	306	22	500199	4.6421	1.7241e-06	TRAF3	0.0307942
129684	2	124782864	125672954	2963	138	500199	4.6218	1.9021e-06	CNTNAP5	0.0339734
80031	15	47476403	48066420	1959	74	500199	4.6101	2.0125e-06	SEMA6D	0.0359453
81569	1	18081808	18153558	181	22	500199	4.6043	2.0688e-06	ACTL8	0.0369508
9529	14	104022881	104029151	8	2	500199	4.5966	2.1467e-06	BAG5	0.0383422
3303	6	31782952	31785719	3	1	500199	4.5667	2.4779e-06	HSPA1A	0.0442578
346007	6	64429876	66417118	6557	142	500199	4.5633	2.5175e-06	EYS	0.0449651
534	6	31512228	31514625	7	4	500199	4.5578	2.5844e-06	ATP6V1G2	0.04616
23788	11	47638858	47664206	27	8	500199	4.5569	2.5953e-06	MTCH2	0.0463547
4208	5	88014058	88199922	361	32	500199	4.5302	2.9466e-06	MEF2C	0.0526292
10659	10	10838851	11378674	1863	138	500199	4.5292	2.9604e-06	CELF2	0.0528757
8821	4	142949181	143767604	2408	95	500199	4.5225	3.0556e-06	INPP4B	0.0545761
84465	15	66187634	66546075	1261	122	500199	4.522	3.0632e-06	MEGF11	0.0547118
353274	3	44481262	44519162	70	15	500199	4.5206	3.0837e-06	ZNF445	0.055078
7318	3	49842638	49851391	10	3	500199	4.51	3.2416e-06	UBA7	0.0578982
8348	6	27861203	27926100	192	29	500199	4.4887	3.5838e-06	HIST1H2BO	0.0640103
57410	11	65292537	65306182	21	8	500199	4.4858	3.6314e-06	SCYL1	0.0648604
83759	11	66432469	66445348	20	9	500199	4.4755	3.8123e-06	RBM4B	0.0680915
5079	9	36833272	37034476	784	65	500199	4.4668	3.9695e-06	PAX5	0.0708992
280636	11	57508722	57510883	3	1	500199	4.4621	4.0585e-06	C11orf31	0.0724889
9886	10	62629196	62761198	334	36	500199	4.4434	4.4267e-06	RHOBTB1	0.0790653
57624	2	226264426	226518734	512	40	500199	4.4081	5.2134e-06	NYAP2	0.0931165
10632	11	118272104	118280562	16	5	500199	4.4019	5.3656e-06	ATP5L	0.095835
54970	11	113185251	113244345	138	22	500199	4.4012	5.3821e-06	TTC12	0.0961297
55231	11	66357640	66360554	3	2	500199	4.3993	5.4307e-06	CCDC87	0.0969977
4277	6	31462054	31478901	124	15	500199	4.3918	5.6215e-06	MICB	0.100406
25921	11	57435223	57468659	54	11	500199	4.3865	5.7591e-06	ZDHHC5	0.102863
9478	12	121078422	121105129	113	22	500199	4.3864	5.7624e-06	CABP1	0.102922
23196	9	96214173	96328397	339	21	500199	4.3862	5.7665e-06	FAM120A	0.102995
100526737	11	66384053	66413944	25	8	500199	4.3738	6.104e-06	RBM14-RBM4	0.109024
696	6	26500577	26510653	27	6	500199	4.3712	6.1773e-06	BTN1A1	0.110333
8546	5	77298150	77590579	693	26	500199	4.3685	6.2558e-06	AP3B1	0.111735
5664	1	227057885	227083804	80	10	500199	4.3542	6.6773e-06	PSEN2	0.119263
51075	11	57479995	57508445	43	6	500199	4.3399	7.1275e-06	TMX2	0.127304
51077	14	75179817	75205323	31	8	500199	4.3374	7.2081e-06	FCF1	0.128744
340481	9	14611069	14693480	362	36	500199	4.3373	7.2118e-06	ZDHHC21	0.12881
221935	7	3341080	4308632	4318	129	500199	4.3253	7.6168e-06	SDK1	0.136044
1496	2	79740060	80875993	3621	251	500199	4.3139	8.0214e-06	CTNNA2	0.14327
158293	9	96208776	96215874	23	7	500199	4.299	8.5769e-06	FAM120AOS	0.153192
10384	6	26440700	26453643	38	12	500199	4.2989	8.5813e-06	BTN3A3	0.153271
339834	3	49235861	49295636	88	13	500199	4.2968	8.6625e-06	CCDC36	0.154721
9354	11	118230296	118269926	66	13	500199	4.2935	8.7928e-06	UBE4A	0.157048
389432	6	147829807	148058677	1069	73	500199	4.2907	8.9072e-06	SAMD5	0.159091
9870	14	75127955	75179807	70	10	500199	4.2894	8.9564e-06	AREL1	0.15997
57600	4	159690182	159829202	213	21	500199	4.2894	8.9583e-06	FNIP2	0.160004
170679	6	31082608	31107869	223	25	500199	4.2848	9.146e-06	PSORS1C1	0.163357
266722	13	96743093	97491816	1880	74	500199	4.2832	9.2111e-06	HS6ST3	0.164519
153396	5	87485450	87564665	151	25	500199	4.2805	9.3224e-06	TMEM161B	0.166507
91147	8	94767072	94831462	86	23	500199	4.2785	9.4059e-06	TMEM67	0.167999
4684	11	112831969	113149158	997	64	500199	4.2552	1.0444e-05	NCAM1	0.18654
3694	2	160956182	161110349	466	41	500199	4.231	1.1633e-05	ITGB6	0.207777
9572	17	38249037	38256978	17	7	500199	4.2307	1.1647e-05	NR1D1	0.208027
64426	12	118814358	118855840	123	12	500199	4.2221	1.2101e-05	SUDS3	0.216136
23126	1	151375200	151445753	103	8	500199	4.2191	1.2263e-05	POGZ	0.219029
83989	5	92953431	93447404	786	28	500199	4.218	1.2323e-05	FAM172A	0.220101
56899	12	99128569	100378512	3443	192	500199	4.2162	1.2421e-05	ANKS1B	0.221851
7738	6	27418521	27440897	86	7	500199	4.2162	1.2423e-05	ZNF184	0.221887
7148	6	32008932	32077151	127	29	500199	4.2087	1.2844e-05	TNXB	0.229407
64925	3	49199968	49203785	6	2	500199	4.2077	1.2897e-05	CCDC71	0.230353
29015	11	57174427	57195053	44	14	500199	4.2057	1.3015e-05	SLC43A3	0.232461
4054	11	65306030	65325858	21	6	500199	4.2029	1.3175e-05	LTBP3	0.235319
64326	1	175913967	176176386	701	31	500199	4.2011	1.328e-05	RFWD2	0.237194
83851	14	62331567	62573915	938	85	500199	4.1973	1.3506e-05	SYT16	0.241231
200942	3	49208987	49213919	9	3	500199	4.1929	1.3768e-05	KLHDC8B	0.24591
3305	6	31777396	31790093	23	12	500199	4.1889	1.4016e-05	HSPA1L	0.25034
170680	6	31105311	31107127	17	8	500199	4.1874	1.4107e-05	PSORS1C2	0.251965
91252	11	47428683	47438051	21	5	500199	4.1844	1.4296e-05	SLC39A13	0.255341
8352	6	26045639	26046097	3	2	500199	4.184	1.4322e-05	HIST1H3C	0.255805
745	11	61520121	61555990	63	14	500199	4.1786	1.4669e-05	MYRF	0.262003
9040	19	59067079	59070343	4	2	500199	4.1646	1.5593e-05	UBE2M	0.278507
9569	7	73868120	74016931	247	29	500199	4.1568	1.6135e-05	GTF2IRD1	0.288187
5865	1	52373628	52456436	172	22	500199	4.1514	1.6519e-05	RAB3B	0.295046
387	3	49396569	49449526	103	13	500199	4.1459	1.6923e-05	RHOA	0.302262
402160	4	2420701	2464690	159	21	500199	4.1451	1.6987e-05	CFAP99	0.303405
57092	3	101292997	101313281	57	12	500199	4.1384	1.7486e-05	PCNP	0.312317
54931	3	101280680	101285290	12	4	500199	4.1345	1.7784e-05	TRMT10C	0.31764
9862	17	38175350	38210889	69	9	500199	4.1331	1.7899e-05	MED24	0.319694
7444	2	58273777	58387055	180	28	500199	4.1231	1.8692e-05	VRK2	0.333858
3017	6	26157419	26171577	25	9	500199	4.1181	1.9104e-05	HIST1H2BD	0.341217
4297	11	118307205	118397539	94	12	500199	4.1153	1.933e-05	KMT2A	0.345253
92017	16	12070602	12668146	2965	142	500199	4.1123	1.9585e-05	SNX29	0.349808
131616	3	44903408	44907156	2	1	500199	4.1036	2.0338e-05	TMEM42	0.363257
6988	3	49449639	49453909	9	4	500199	4.0945	2.115e-05	TCTA	0.37776
114788	8	113235157	114449242	3162	72	500199	4.0906	2.1515e-05	CSMD3	0.384279
219541	11	57471182	57479804	10	5	500199	4.0905	2.1519e-05	MED19	0.384351
55818	2	86668271	86719839	118	18	500199	4.0888	2.1678e-05	KDM3A	0.387191
84666	3	108474486	108476130	6	3	500199	4.0683	2.3681e-05	RETNLB	0.422966
10293	3	49866028	49893992	45	8	500199	4.0401	2.6712e-05	TRAIP	0.477103
10808	13	31710762	31737246	58	7	500199	4.0352	2.7284e-05	HSPH1	0.48732
506	12	57031959	57039852	10	2	500199	4.0312	2.7741e-05	ATP5B	0.495482
10973	6	100956325	101329243	1063	25	500199	4.0278	2.8147e-05	ASCC3	0.502734
1500	11	57520756	57586652	95	15	500199	4.0265	2.8312e-05	CTNND1	0.505681
57727	20	44689624	44718580	58	11	500199	4.0176	2.9401e-05	NCOA5	0.525131
6886	1	47681962	47697938	38	9	500199	4.0135	2.9911e-05	TAL1	0.53424
83992	7	117350702	117513561	383	47	500199	4.0118	3.0123e-05	CTTNBP2	0.538027
9807	3	49761728	49823973	108	14	500199	4.0111	3.0215e-05	IP6K1	0.53967
55157	1	173793719	173827682	40	9	500199	4.0106	3.0277e-05	DARS2	0.540777
388849	22	20135602	20138748	16	5	500199	3.9969	3.2087e-05	LOC388849	0.573106
5937	2	161128662	161350366	548	32	500199	3.9911	3.288e-05	RBMS1	0.58727
57708	1	67390578	67454302	148	15	500199	3.9887	3.3223e-05	MIER1	0.593396
7124	6	31543344	31546113	4	2	500199	3.9833	3.3988e-05	TNF	0.60706
104	21	46494493	46646478	461	34	500199	3.9755	3.5123e-05	ADARB1	0.627332
54962	15	66629008	66679074	139	24	500199	3.9564	3.8047e-05	TIPIN	0.679557
89927	16	15528325	15682116	261	30	500199	3.9555	3.8195e-05	C16orf45	0.682201
8942	2	143506497	143799885	869	45	500199	3.9551	3.8257e-05	KYNU	0.683308
2131	8	118811602	119124058	839	63	500199	3.9524	3.8687e-05	EXT1	0.690989
22984	10	105156387	105206052	90	19	500199	3.9469	3.9588e-05	PDCD11	0.707081
286205	9	127704887	127905838	360	21	500199	3.9459	3.9743e-05	SCAI	0.70985
55193	3	52579368	52719866	384	17	500199	3.9419	4.042e-05	PBRM1	0.721942
10786	6	25845328	25874471	95	14	500199	3.9311	4.2287e-05	SLC17A3	0.755288
5253	9	96338909	96441869	480	31	500199	3.9251	4.3351e-05	PHF2	0.774292
56479	6	73331571	73908574	1572	111	500199	3.9244	4.3475e-05	KCNQ5	0.776507
5537	9	127908852	127952218	95	10	500199	3.9162	4.4981e-05	PPP6C	0.803406
199964	1	55446271	55457966	42	4	500199	3.9132	4.5537e-05	TMEM61	0.813336
5692	1	151372041	151374412	2	1	500199	3.9105	4.6056e-05	PSMB4	0.822606
9722	1	162039581	162339813	1140	64	500199	3.9083	4.6474e-05	NOS1AP	0.830072
27303	3	29322351	30051886	2980	168	500199	3.9017	4.7761e-05	RBMS3	0.853059
94032	3	183977003	183979251	4	2	500199	3.8994	4.8219e-05	CAMK2N2	0.86124
101927789	11	65222309	65234144	26	3	500199	3.8972	4.8649e-05	LOC101927789	0.86892
23090	16	49524515	49891830	1144	117	500199	3.897	4.8693e-05	ZNF423	0.869706
196403	12	57998110	58003585	10	6	500199	3.8967	4.8763e-05	DTX3	0.870956
8347	6	26113389	26124266	40	7	500199	3.8872	5.0697e-05	HIST1H2BC	0.905499
53942	11	98891706	100229616	5939	229	500199	3.8819	5.183e-05	CNTN5	0.925736
5702	11	47440320	47448024	17	4	500199	3.8815	5.1907e-05	PSMC3	0.927111
26234	4	15606007	15661487	166	16	500199	3.8793	5.237e-05	FBXL5	0.935381
64478	8	2792875	4852328	17751	590	500199	3.8766	5.2969e-05	CSMD1	0.946079
5218	7	90225681	90839905	2041	68	500199	3.8754	5.3224e-05	CDK14	0.950634
3700	3	52847006	52864717	48	8	500199	3.8643	5.5711e-05	ITIH4	0.995054
10998	19	59009700	59023432	26	7	500199	3.8643	5.5711e-05	SLC27A5	0.995054
90187	20	39988606	39995498	22	6	500199	3.8639	5.5794e-05	EMILIN3	0.996537
168455	7	106297211	106301634	13	6	500199	3.8626	5.6096e-05	CCDC71L	1
121601	12	101133841	101522419	1254	97	500199	3.8464	5.9945e-05	ANO4	1
93986	7	113726365	114333827	1115	59	500199	3.8447	6.034e-05	FOXP2	1
2554	5	161274197	161326965	145	18	500199	3.8405	6.1399e-05	GABRA1	1
9718	3	183967445	184010819	94	16	500199	3.8298	6.4127e-05	ECE2	1
6688	11	47376409	47400127	65	9	500199	3.829	6.4322e-05	SPI1	1
80736	6	31830969	31846823	56	13	500199	3.8288	6.4396e-05	SLC44A4	1
100130988	7	50135682	50198852	240	16	500199	3.8256	6.5223e-05	C7orf72	1
10195	3	183960117	183967313	14	6	500199	3.8191	6.6975e-05	ALG3	1
115752	15	66585633	66626236	119	21	500199	3.816	6.7811e-05	DIS3L	1
55062	17	66417422	66453653	104	19	500199	3.813	6.8651e-05	WIPI1	1
400831	20	1184098	1188918	12	4	500199	3.8109	6.923e-05	C20orf202	1
3064	4	3076408	3245687	440	29	500199	3.808	7.0057e-05	HTT	1
79692	6	26634611	26659980	80	12	500199	3.8032	7.1418e-05	ZNF322	1
84878	19	59024897	59031845	7	4	500199	3.8012	7.1996e-05	ZBTB45	1
389206	4	42112870	42154895	130	18	500199	3.7979	7.2971e-05	BEND4	1
3796	5	61601989	61683011	216	21	500199	3.7831	7.7449e-05	KIF2A	1
10253	13	80910111	80915086	9	4	500199	3.7824	7.7652e-05	SPRY2	1
5727	9	98205264	98279247	176	21	500199	3.7822	7.7717e-05	PTCH1	1
83694	14	75370657	75389985	58	11	500199	3.7804	7.8291e-05	RPS6KL1	1
6787	3	52744796	52804965	156	16	500199	3.7717	8.1063e-05	NEK4	1
7572	18	32912178	32924428	25	7	500199	3.7715	8.1138e-05	ZNF24	1
51194	5	61699522	61924416	475	29	500199	3.7711	8.1254e-05	IPO11	1
2100	14	64693751	64805268	281	26	500199	3.7707	8.1387e-05	ESR2	1
55830	3	52728500	52740099	18	5	500199	3.7696	8.1756e-05	GLT8D1	1
255022	10	105213144	105218648	14	6	500199	3.7678	8.2348e-05	CALHM1	1
4722	11	47600562	47606115	5	2	500199	3.7655	8.3124e-05	NDUFS3	1
10244	9	127962821	127996438	76	13	500199	3.764	8.3611e-05	RABEPK	1
5604	15	66679182	66783882	322	23	500199	3.7631	8.3927e-05	MAP2K1	1
55553	11	15987995	16497935	1026	56	500199	3.755	8.6664e-05	SOX6	1
84181	20	40030741	40247133	561	27	500199	3.7506	8.8222e-05	CHD6	1
63891	3	49726950	49758962	55	11	500199	3.7496	8.8549e-05	RNF123	1
10432	11	66384053	66397405	7	3	500199	3.7251	9.762e-05	RBM14	1
90113	3	183948317	183960117	24	5	500199	3.7244	9.7878e-05	VWA5B2	1
162333	17	60778675	60885705	281	19	500199	3.7239	9.8072e-05	MARCH10	1
10082	13	93879078	95060274	3580	193	500199	3.7216	9.8984e-05	GPC6	1
64754	1	245912642	246670644	3558	107	500199	3.7199	9.9643e-05	SMYD3	1
10023	10	99079022	99081672	4	2	500199	3.7179	0.00010042	FRAT1	1
100506627	11	30885150	31014233	183	15	500199	3.7147	0.00010174	DCDC5	1
1996	1	50513686	50669442	230	41	500199	3.7118	0.00010291	ELAVL4	1
79841	11	47681143	47736928	107	14	500199	3.7076	0.00010463	AGBL2	1
1605	3	49506136	49573051	116	13	500199	3.7063	0.00010517	DAG1	1
375341	3	49306030	49314864	13	4	500199	3.7025	0.00010674	C3orf62	1
710	11	57365027	57382326	43	7	500199	3.7013	0.00010723	SERPING1	1
79884	4	156263810	156298122	135	13	500199	3.701	0.00010737	MAP9	1
50507	11	89057521	89322779	583	41	500199	3.699	0.00010821	NOX4	1
89	11	66314312	66330799	40	9	500199	3.6934	0.00011062	ACTN3	1
64105	5	64813593	64858995	156	13	500199	3.6922	0.00011117	CENPK	1
389421	6	105384874	105531207	227	33	500199	3.6922	0.00011117	LIN28B	1
51228	12	110288748	110318293	71	12	500199	3.6859	0.00011395	GLTP	1
8609	2	207938861	208031970	319	44	500199	3.6848	0.00011443	KLF7	1
26354	3	52719936	52728513	16	5	500199	3.6848	0.00011444	GNL3	1
5553	11	57154834	57171420	32	7	500199	3.684	0.00011482	PRG2	1
7584	3	44690108	44702283	15	9	500199	3.6838	0.00011489	ZNF35	1
55534	4	140637545	141075233	1200	125	500199	3.6821	0.00011566	MAML3	1
345222	4	3250766	3273465	95	9	500199	3.6799	0.00011664	MSANTD1	1
915	11	118209789	118213459	6	2	500199	3.6785	0.00011731	CD3D	1
10155	19	59055824	59062087	8	3	500199	3.6783	0.00011742	TRIM28	1
56992	3	44803209	44894748	132	20	500199	3.6776	0.00011772	KIF15	1
9697	6	52362200	52441862	355	32	500199	3.6681	0.00012219	TRAM2	1
9863	7	77646374	79083121	5573	269	500199	3.6679	0.00012229	MAGI2	1
114905	4	15341560	15447791	320	21	500199	3.6622	0.00012504	C1QTNF7	1
252884	18	32946661	32957301	23	7	500199	3.6621	0.00012507	ZNF396	1
5064	19	708953	748330	24	5	500199	3.662	0.00012511	PALM	1
23401	10	99092254	99094458	4	2	500199	3.656	0.0001281	FRAT2	1
79913	20	37376933	37401089	110	13	500199	3.6558	0.00012819	ACTR5	1
26059	3	55542336	56502391	3101	113	500199	3.6542	0.00012902	ERC2	1
284306	19	57874891	57890927	48	13	500199	3.6515	0.00013037	ZNF547	1
6135	1	24018269	24022915	12	4	500199	3.6492	0.00013152	RPL11	1
79776	8	77593515	77779521	406	36	500199	3.6486	0.00013185	ZFHX4	1
389125	3	52867131	52869235	6	2	500199	3.6461	0.00013314	MUSTN1	1
8574	1	19629202	19638640	30	11	500199	3.6459	0.00013322	AKR7A2	1
10463	4	41992516	42089551	363	10	500199	3.6441	0.00013416	SLC30A9	1
373	5	64885507	64920187	114	12	500199	3.6437	0.00013438	TRIM23	1
23398	5	64859063	64883376	73	8	500199	3.6381	0.00013731	PPWD1	1
10645	12	121675495	121736111	178	31	500199	3.6336	0.00013974	CAMKK2	1
572	11	64037300	64052176	22	10	500199	3.6318	0.00014072	BAD	1
128989	22	20004554	20053449	174	27	500199	3.6313	0.000141	TANGO2	1
10562	13	53602876	53626196	81	20	500199	3.6211	0.00014666	OLFM4	1
375248	2	97778923	97930258	116	8	500199	3.6181	0.0001484	ANKRD36	1
151313	2	97749320	97760603	18	3	500199	3.6148	0.00015026	FAHD2B	1
3119	6	32627241	32634466	218	23	500199	3.6141	0.00015068	HLA-DQB1	1
28972	3	52739792	52742198	5	3	500199	3.6136	0.00015096	SPCS1	1
55120	2	58386378	58468515	197	28	500199	3.6115	0.00015224	FANCL	1
10534	11	65336651	65340075	10	3	500199	3.6072	0.00015473	SSSCA1	1
1656	11	118618472	118661972	92	12	500199	3.6068	0.00015502	DDX6	1
6749	11	57093459	57103351	21	5	500199	3.6053	0.0001559	SSRP1	1
114900	11	47611216	47615961	5	3	500199	3.599	0.0001597	C1QTNF4	1
54520	2	118673054	118771739	351	26	500199	3.5957	0.00016174	CCDC93	1
4045	3	115521210	116164385	1774	102	500199	3.5941	0.00016278	LSAMP	1
590	3	165490692	165555260	197	24	500199	3.5836	0.00016946	BCHE	1
604	3	187439165	187463513	79	17	500199	3.5771	0.00017371	BCL6	1
100526772	3	52867131	52931597	139	12	500199	3.575	0.00017509	TMEM110-MUSTN1	1
55209	3	9439384	9519838	166	18	500199	3.5743	0.00017559	SETD5	1
55893	8	28203102	28243983	51	11	500199	3.5704	0.00017824	ZNF395	1
10394	11	57144242	57148623	10	5	500199	3.5647	0.00018214	PRG3	1
5045	15	91411885	91426687	32	7	500199	3.5645	0.00018229	FURIN	1
246269	6	108616098	108846751	419	31	500199	3.5639	0.00018268	LACE1	1
182	20	10618332	10654694	124	29	500199	3.5623	0.0001838	JAG1	1
460	1	176826441	177134024	773	60	500199	3.5568	0.00018772	ASTN1	1
8970	6	27093912	27100743	12	6	500199	3.5476	0.0001944	HIST1H2BJ	1
54437	3	122628040	122747452	411	56	500199	3.5467	0.00019502	SEMA5B	1
100129792	5	42756920	42802539	142	16	500199	3.5434	0.00019751	CCDC152	1
121665	12	121200313	121342155	449	24	500199	3.5428	0.00019792	SPPL3	1
80323	18	52568740	52626739	146	20	500199	3.5428	0.00019799	CCDC68	1
9378	2	50145643	51259674	3878	142	500199	3.541	0.00019927	NRXN1	1
51460	3	52933221	53080089	317	20	500199	3.5409	0.00019935	SFMBT1	1
10174	8	22402228	22433008	54	19	500199	3.5373	0.00020212	SORBS3	1
5578	17	64298760	64806862	1868	115	500199	3.5333	0.00020518	PRKCA	1
54952	1	28879529	28905057	54	11	500199	3.5314	0.00020668	TRNAU1AP	1
643376	11	57510986	57519253	5	3	500199	3.5313	0.00020678	BTBD18	1
7538	19	39897487	39900052	2	1	500199	3.5272	0.00021	ZFP36	1
23360	11	47738055	47789012	91	13	500199	3.5233	0.00021313	FNBP4	1
163486	1	197473878	197744623	376	22	500199	3.5175	0.00021779	DENND1B	1
11070	3	50392180	50396939	6	4	500199	3.5166	0.00021858	TMEM115	1
152078	3	157261133	157395531	481	40	500199	3.5157	0.00021933	PQLC2L	1
5101	13	66876966	67804468	2340	142	500199	3.5133	0.00022128	PCDH9	1
10385	6	26383111	26395102	55	12	500199	3.51	0.00022402	BTN2A2	1
84162	4	123073488	123283914	461	29	500199	3.5011	0.00023168	KIAA1109	1
282973	10	133879367	133998482	651	46	500199	3.5008	0.00023189	JAKMIP3	1
6414	5	42799982	42812024	32	8	500199	3.5	0.00023261	SEPP1	1
84833	10	105148807	105156270	10	4	500199	3.4985	0.00023391	USMG5	1
375346	3	52870772	52931597	128	12	500199	3.4967	0.00023553	TMEM110	1
55323	15	71123889	71146498	45	9	500199	3.4921	0.0002396	LARP6	1
5980	6	111620234	111804421	419	29	500199	3.4912	0.00024046	REV3L	1
23169	1	67465015	67520080	167	16	500199	3.4857	0.00024545	SLC35D1	1
54487	22	20067755	20099400	118	15	500199	3.4847	0.00024631	DGCR8	1
10000	1	243651535	244014381	574	27	500199	3.4834	0.00024755	AKT3	1
23112	22	40440046	40731812	529	25	500199	3.4832	0.00024773	TNRC6B	1
421	22	19954126	20004325	216	27	500199	3.4821	0.00024875	ARVCF	1
1993	9	23690097	23826342	400	41	500199	3.4811	0.00024972	ELAVL2	1
10120	2	98272402	98280561	17	5	500199	3.4807	0.00025009	ACTR1B	1
51652	2	86730553	86790620	165	20	500199	3.4789	0.00025173	CHMP3	1
3925	1	26210670	26233368	28	5	500199	3.4763	0.00025419	STMN1	1
10658	11	47487489	47574792	109	23	500199	3.4741	0.00025629	CELF1	1
28232	15	92396938	92715665	1178	88	500199	3.4738	0.00025655	SLCO3A1	1
90459	8	8860314	8890849	111	13	500199	3.4631	0.00026699	ERI1	1
29998	19	48111453	48206534	307	22	500199	3.4628	0.00026727	GLTSCR1	1
51473	6	24171983	24383520	902	49	500199	3.4592	0.00027091	DCDC2	1
158326	9	14734664	14910993	757	79	500199	3.4556	0.00027453	FREM1	1
6660	12	23682438	24715383	3349	247	500199	3.4549	0.00027527	SOX5	1
10302	15	66782666	66790146	16	7	500199	3.4531	0.0002771	SNAPC5	1
7402	6	144606434	145174170	1330	79	500199	3.453	0.00027722	UTRN	1
6124	15	66791653	66816870	84	16	500199	3.4497	0.00028059	RPL4	1
746	11	61556602	61560085	6	2	500199	3.4482	0.00028212	TMEM258	1
401145	4	91048684	92523370	5131	175	500199	3.4445	0.0002861	CCSER1	1
51334	5	119799973	120023009	927	59	500199	3.4433	0.00028732	PRR16	1
2775	16	56225251	56391356	487	59	500199	3.4387	0.00029224	GNAO1	1
1016	5	19473140	20575972	3180	115	500199	3.4315	0.00030013	CDH18	1
8725	19	30414551	30507519	168	18	500199	3.4245	0.000308	URI1	1
3697	3	52811602	52826084	37	6	500199	3.424	0.00030855	ITIH1	1
4485	3	49721380	49726196	7	3	500199	3.424	0.00030858	MST1	1
55055	15	66797431	66841823	142	18	500199	3.421	0.00031192	ZWILCH	1
10466	7	106842189	107204959	824	22	500199	3.4205	0.00031255	COG5	1
55663	19	58985910	58992601	14	4	500199	3.4204	0.0003126	ZNF446	1
9760	8	59717977	60031767	861	73	500199	3.4193	0.00031386	TOX	1
23279	11	47799670	47870057	129	14	500199	3.4155	0.00031829	NUP160	1
56967	14	96505661	96560226	242	26	500199	3.4116	0.00032289	C14orf132	1
10728	12	57057125	57082138	63	13	500199	3.4114	0.00032315	PTGES3	1
23411	10	69644427	69678147	92	12	500199	3.4108	0.0003239	SIRT1	1
6252	14	60062694	60337557	565	29	500199	3.4089	0.00032607	RTN1	1
2346	11	49168187	49230222	191	17	500199	3.4089	0.00032616	FOLH1	1
57700	10	116581503	116659586	240	17	500199	3.4051	0.0003307	FAM160B1	1
8991	1	151336778	151345210	21	11	500199	3.404	0.00033204	SELENBP1	1
84614	1	173837220	173856596	56	13	500199	3.404	0.00033204	ZBTB37	1
23261	1	6845384	7829766	2894	220	500199	3.4032	0.00033302	CAMTA1	1
55251	20	62887048	62907583	52	7	500199	3.4018	0.00033477	PCMTD2	1
114801	6	130687426	130764569	253	19	500199	3.4003	0.00033657	TMEM200A	1
478	19	42470628	42498428	24	12	500199	3.4001	0.00033677	ATP1A3	1
777	1	181452447	181775920	858	71	500199	3.3998	0.00033711	CACNA1E	1
3151	1	26798902	26803133	8	4	500199	3.3978	0.00033963	HMGN2	1
338811	12	62102029	62586620	1552	89	500199	3.3975	0.00034001	FAM19A2	1
8334	6	26124370	26139337	48	9	500199	3.3947	0.00034357	HIST1H2AC	1
57578	14	93799565	94174222	923	33	500199	3.3944	0.00034391	UNC79	1
5580	3	53195223	53226733	74	12	500199	3.3924	0.00034643	PRKCD	1
84108	10	105062553	105110891	77	19	500199	3.3875	0.00035267	PCGF6	1
146183	16	21689835	21772050	96	17	500199	3.3865	0.000354	OTOA	1
51138	4	83956239	83996971	48	9	500199	3.3862	0.00035433	COPS4	1
23040	2	1792885	2335147	1709	99	500199	3.3838	0.00035745	MYT1L	1
132660	4	83845756	83934097	184	9	500199	3.3823	0.00035946	LIN54	1
253559	3	85008133	86123579	3331	65	500199	3.3822	0.00035959	CADM2	1
84435	10	134884433	134945179	107	14	500199	3.3797	0.00036284	ADGRA1	1
80006	5	64920558	64961954	134	12	500199	3.3772	0.00036615	TRAPPC13	1
124912	17	31318882	31324895	34	12	500199	3.3757	0.00036811	SPACA3	1
7227	8	116420724	116713299	465	25	500199	3.375	0.00036907	TRPS1	1
64089	8	82711816	82754539	151	13	500199	3.3747	0.0003695	SNX16	1
629	6	31913721	31919861	18	8	500199	3.3688	0.00037753	CFB	1
751071	11	62432725	62434923	4	2	500199	3.3664	0.00038076	METTL12	1
84623	11	126293388	126870766	2129	161	500199	3.3655	0.00038203	KIRREL3	1
28992	11	63766006	63933602	401	54	500199	3.3609	0.00038839	MACROD1	1
27037	22	20099389	20104818	20	9	500199	3.3563	0.00039491	TRMT2A	1
27086	3	71003865	71633140	1429	129	500199	3.3551	0.00039662	FOXP1	1
55315	10	73079010	73123147	168	25	500199	3.349	0.00040559	SLC29A3	1
5799	7	157331750	158380482	3941	241	500199	3.3484	0.00040644	PTPRN2	1
254102	11	65343509	65360121	26	7	500199	3.3463	0.00040955	EHBP1L1	1
4607	11	47352957	47374253	39	10	500199	3.3462	0.00040957	MYBPC3	1
10473	6	26538572	26547165	19	5	500199	3.345	0.00041139	HMGN4	1
580	2	215590370	215674428	473	36	500199	3.3435	0.0004136	BARD1	1
917	11	118215032	118224497	20	5	500199	3.3435	0.00041366	CD3G	1
64220	15	74471802	74502046	81	12	500199	3.3395	0.00041964	STRA6	1
790955	11	62439126	62441162	4	2	500199	3.3371	0.0004233	UQCC3	1
4985	1	29138654	29190208	173	21	500199	3.3361	0.00042487	OPRD1	1
23135	17	7737521	7758118	41	13	500199	3.3337	0.00042853	KDM6B	1
79137	2	220042939	220050197	27	5	500199	3.3331	0.00042937	FAM134A	1
7809	1	55464617	55474465	26	7	500199	3.332	0.00043114	BSND	1
64943	3	52558385	52569093	36	7	500199	3.3288	0.00043606	NT5DC2	1
114971	11	47586888	47595013	9	4	500199	3.3287	0.00043629	PTPMT1	1
57730	2	98109009	98206708	113	4	500199	3.3146	0.00045893	ANKRD36B	1
8724	6	108532712	108582478	98	16	500199	3.3145	0.00045912	SNX3	1
57118	10	12391583	12871735	2011	177	500199	3.3091	0.00046799	CAMK1D	1
128025	1	241815580	241965435	566	55	500199	3.3041	0.00047636	WDR64	1
10369	22	36956916	37098690	399	48	500199	3.3025	0.00047906	CACNG2	1
22978	10	104847774	104953063	258	17	500199	3.3001	0.00048323	NT5C2	1
114908	11	102267056	102323775	115	14	500199	3.2998	0.00048375	TMEM123	1
8379	7	1855428	2272583	1994	37	500199	3.2991	0.00048489	MAD1L1	1
7597	14	64916285	64970656	128	13	500199	3.2987	0.00048567	ZBTB25	1
5037	12	118573668	118583390	32	9	500199	3.2924	0.00049663	PEBP1	1
11116	6	167412805	167458064	252	10	500199	3.291	0.0004992	FGFR1OP	1
7021	6	50786439	50815326	76	15	500199	3.2891	0.00050249	TFAP2B	1
63935	20	44563313	44576732	29	10	500199	3.2852	0.00050951	PCIF1	1
10915	5	145826873	145891071	130	15	500199	3.2836	0.0005124	TCERG1	1
115560	3	44771098	44778575	14	4	500199	3.281	0.00051715	ZNF501	1
5080	11	31806340	31839509	51	9	500199	3.2804	0.00051837	PAX6	1
10475	6	25962917	25987557	63	17	500199	3.2793	0.00052037	TRIM38	1
26575	6	153332026	153452389	415	21	500199	3.279	0.00052086	RGS17	1
27332	2	71503729	71662191	514	24	500199	3.2779	0.00052291	ZNF638	1
152940	4	159814684	159956333	414	24	500199	3.2779	0.00052291	C4orf45	1
23418	1	197170592	197447585	456	46	500199	3.2768	0.00052498	CRB1	1
40	17	31340105	32483825	4047	292	500199	3.2673	0.00054282	ASIC2	1
64080	2	28004266	28113223	238	20	500199	3.2671	0.00054332	RBKS	1
4795	6	31514628	31526606	43	13	500199	3.2644	0.00054839	NFKBIL1	1
164091	1	26187975	26202461	12	3	500199	3.2618	0.00055345	PAQR7	1
5142	1	66258193	66840262	1564	80	500199	3.2586	0.00055988	PDE4B	1
29113	6	31079000	31080332	14	4	500199	3.258	0.00056109	C6orf15	1
10130	2	10908889	10978103	431	17	500199	3.2551	0.00056681	PDIA6	1
131408	3	184053717	184064063	26	11	500199	3.255	0.00056694	FAM131A	1
94026	6	27276842	27280011	17	9	500199	3.2548	0.00056746	POM121L2	1
29801	22	20119364	20135530	50	9	500199	3.2528	0.00057136	ZDHHC8	1
4915	9	87283417	87641985	1053	74	500199	3.2514	0.00057409	NTRK2	1
254428	1	205758221	205782887	71	17	500199	3.2513	0.00057443	SLC41A1	1
64405	20	44802372	44937137	351	50	500199	3.2504	0.00057631	CDH22	1
29994	2	160175490	160473059	909	55	500199	3.2481	0.0005809	BAZ2B	1
3077	6	26087422	26096438	24	10	500199	3.2464	0.00058436	HFE	1
115557	12	58003963	58011028	11	4	500199	3.2416	0.0005943	ARHGEF25	1
375337	3	44283378	44373590	202	15	500199	3.2411	0.00059535	TOPAZ1	1
3373	3	50337320	50349812	18	7	500199	3.2377	0.00060248	HYAL1	1
9960	15	63796710	63886839	225	21	500199	3.2339	0.00061046	USP3	1
2823	4	176554088	176923842	1259	90	500199	3.2339	0.00061049	GPM6A	1
26091	10	69681656	69835103	308	21	500199	3.232	0.00061467	HERC4	1
2845	7	107110502	107116125	7	3	500199	3.2317	0.00061528	GPR22	1
55735	1	6694228	6761966	167	21	500199	3.2312	0.00061636	DNAJC11	1
8543	1	87794151	87814606	48	14	500199	3.2306	0.00061773	LMO4	1
388569	19	58962971	58969199	14	4	500199	3.2283	0.0006227	ZNF324B	1
5695	9	127115744	127177752	103	14	500199	3.2282	0.00062292	PSMB7	1
1007	5	26880709	27038689	515	36	500199	3.2276	0.00062411	CDH9	1
3671	15	74466087	74469212	9	2	500199	3.2219	0.00063673	ISLR	1
252969	8	11627172	11644854	105	17	500199	3.22	0.00064096	NEIL2	1
51594	2	15307032	15701472	1020	26	500199	3.2166	0.00064865	NBAS	1
1830	18	29027732	29058665	134	17	500199	3.2154	0.00065142	DSG3	1
25799	19	58978412	58984945	7	4	500199	3.2149	0.00065241	ZNF324	1
54870	3	49067140	49131504	69	15	500199	3.2123	0.00065841	QRICH1	1
4049	6	31539876	31542101	10	4	500199	3.2114	0.00066056	LTA	1
2272	3	59735036	61237133	6866	368	500199	3.2104	0.00066277	FHIT	1
134391	5	145894417	145895676	3	2	500199	3.2061	0.00067276	GPR151	1
125170	17	18163848	18169095	10	4	500199	3.206	0.00067293	MIEF2	1
9783	1	41086352	41131324	128	20	500199	3.2059	0.0006731	RIMS3	1
79725	4	83821837	83841284	35	5	500199	3.2054	0.00067433	THAP9	1
2917	3	6902802	7783218	3272	191	500199	3.2028	0.00068048	GRM7	1
3351	6	78171948	78173120	3	1	500199	3.2012	0.00068439	HTR1B	1
201514	19	58919245	58929694	36	3	500199	3.2007	0.00068541	ZNF584	1
55218	14	69658194	69710737	110	13	500199	3.2004	0.00068611	EXD2	1
7691	19	58944181	58951589	16	4	500199	3.1985	0.00069064	ZNF132	1
8038	10	127700960	128077127	1467	122	500199	3.1971	0.00069417	ADAM12	1
1041	6	31082865	31088252	52	8	500199	3.1969	0.00069462	CDSN	1
219956	11	57791353	57949059	562	27	500199	3.1967	0.00069516	OR9Q1	1
5048	17	2496923	2588909	228	19	500199	3.1952	0.00069863	PAFAH1B1	1
23613	20	45837994	45985485	224	36	500199	3.1938	0.00070207	ZMYND8	1
7593	19	59073284	59085757	24	5	500199	3.191	0.00070884	MZF1	1
51320	18	48700920	48724051	45	8	500199	3.189	0.00071381	MEX3C	1
144402	12	39046002	39300395	806	31	500199	3.1841	0.00072608	CPNE8	1
114821	6	28539407	28555112	6	3	500199	3.1837	0.00072705	ZBED9	1
81615	2	135213330	135478219	734	47	500199	3.182	0.00073131	TMEM163	1
341019	11	31284171	31391357	166	18	500199	3.1819	0.0007316	DCDC1	1
7086	3	53258723	53290130	158	13	500199	3.1795	0.00073777	TKT	1
79081	11	62430289	62439241	19	4	500199	3.1776	0.00074246	LBHD1	1
159686	10	106099377	106214848	259	33	500199	3.1701	0.00076188	CFAP58	1
4661	20	62795827	62873606	238	41	500199	3.1653	0.00077454	MYT1	1
9252	14	91335086	91526993	452	32	500199	3.165	0.0007754	RPS6KA5	1
344892	3	187416047	187420345	20	5	500199	3.1616	0.00078462	RTP2	1
3992	11	61567097	61584529	25	4	500199	3.1603	0.00078809	FADS1	1
8428	13	99102455	99229396	384	29	500199	3.1589	0.00079178	STK24	1
2104	1	216676588	217311097	2255	170	500199	3.1551	0.00080222	ESRRG	1
10570	10	133998564	134019280	54	8	500199	3.1535	0.00080662	DPYSL4	1
9570	17	45000486	45044366	128	13	500199	3.1509	0.00081373	GOSR2	1
83590	7	150778172	150780620	5	3	500199	3.1487	0.00082003	TMUB1	1
9263	7	43622692	43666978	151	13	500199	3.1483	0.00082108	STK17A	1
23051	20	39807089	39928766	250	27	500199	3.1482	0.00082152	ZHX3	1
8359	6	26021907	26022278	2	1	500199	3.1473	0.00082399	HIST1H4A	1
116254	6	149887528	149912067	32	11	500199	3.1466	0.00082604	GINM1	1
5481	4	159630279	159644552	22	5	500199	3.1464	0.00082639	PPID	1
9839	2	145141942	145277958	218	44	500199	3.1374	0.0008524	ZEB2	1
9118	10	105036919	105050108	37	9	500199	3.1367	0.00085427	INA	1
27072	7	38763543	38948800	673	31	500199	3.1352	0.00085879	VPS41	1
54805	10	104678075	104838344	422	26	500199	3.1338	0.00086293	CNNM2	1
25817	22	48885288	49147744	1310	98	500199	3.133	0.0008652	FAM19A5	1
5902	22	20103461	20114880	32	9	500199	3.1325	0.00086671	RANBP1	1
2901	19	42502468	42574278	59	15	500199	3.1321	0.0008678	GRIK5	1
4482	8	9911830	10286401	1872	81	500199	3.1316	0.00086923	MSRA	1
22925	2	160788523	160919126	473	38	500199	3.1283	0.00087908	PLA2R1	1
7375	3	49314577	49377536	84	13	500199	3.1239	0.00089234	USP4	1
11119	6	26402465	26415444	57	6	500199	3.122	0.00089809	BTN3A1	1
153527	5	140078265	140086248	14	3	500199	3.1189	0.00090761	ZMAT2	1
23193	11	62392298	62414198	30	10	500199	3.106	0.00094828	GANAB	1
3035	5	140053490	140071681	34	7	500199	3.1048	0.00095192	HARS	1
25960	8	37654401	37701504	81	22	500199	3.1046	0.00095275	ADGRA2	1
84871	1	48998527	50489626	2566	63	500199	3.1041	0.00095441	AGBL4	1
23312	15	51739921	51915030	437	20	500199	3.1023	0.00096008	DMXL2	1
142891	10	76871275	76941881	155	18	500199	3.1003	0.0009665	SAMD8	1
26010	2	201170604	201346986	430	45	500199	3.0974	0.00097604	SPATS2L	1
285429	4	41983713	41988484	12	4	500199	3.0965	0.00097925	DCAF4L1	1
80233	17	79506911	79519429	43	8	500199	3.0961	0.00098032	C17orf70	1
5334	2	198669426	199014608	710	38	500199	3.0927	0.00099169	PLCL1	1
26031	7	24836159	25019818	618	78	500199	3.0906	0.00099876	OSBPL3	1
348995	6	150045457	150067688	41	4	500199	3.0895	0.0010023	NUP43	1
22915	4	90816003	90875780	153	19	500199	3.0881	0.0010071	MMRN1	1
55297	12	28343360	28703099	966	22	500199	3.0879	0.0010079	CCDC91	1
4163	5	112357796	112824527	2068	66	500199	3.0878	0.0010081	MCC	1
5015	14	57267425	57277194	11	5	500199	3.0867	0.001012	OTX2	1
5739	19	47114585	47128375	51	7	500199	3.0864	0.001013	PTGIR	1
2016	2	73144604	73162020	18	5	500199	3.0834	0.0010231	EMX1	1
56889	10	98277867	98346809	175	16	500199	3.0819	0.0010283	TM9SF3	1
7156	17	18177235	18218321	89	9	500199	3.0807	0.0010326	TOP3A	1
55843	2	143886899	144525921	1638	102	500199	3.0798	0.0010358	ARHGAP15	1
22941	11	70313961	70935808	1918	146	500199	3.0791	0.001038	SHANK2	1
80816	18	31158541	31331159	458	34	500199	3.0773	0.0010443	ASXL3	1
3355	3	87841929	88043964	595	23	500199	3.0762	0.0010483	HTR1F	1
403341	9	129622944	129648157	38	13	500199	3.0756	0.0010504	ZBTB34	1
4522	14	64854754	64926725	215	30	500199	3.0719	0.0010637	MTHFD1	1
51458	15	90014638	90039799	31	6	500199	3.0716	0.0010644	RHCG	1
7087	19	10400655	10407454	23	6	500199	3.0695	0.0010722	ICAM5	1
55313	16	12753656	12897744	602	58	500199	3.0692	0.0010732	CPPED1	1
56521	10	69556427	69597937	70	12	500199	3.0689	0.0010741	DNAJC12	1
169792	9	3824128	4300036	2146	168	500199	3.0669	0.0010814	GLIS3	1
1244	10	101542457	101611662	171	19	500199	3.065	0.0010882	ABCC2	1
9495	14	64932217	64941221	14	6	500199	3.0632	0.001095	AKAP5	1
4666	12	57106211	57119326	25	6	500199	3.0622	0.0010986	NACA	1
6844	17	8062465	8066293	6	3	500199	3.0621	0.0010988	VAMP2	1
7067	17	38218446	38250120	52	12	500199	3.0611	0.0011026	THRA	1
327	3	49711427	49720936	8	3	500199	3.0588	0.0011113	APEH	1
80789	11	62414320	62420774	5	3	500199	3.0577	0.0011151	INTS5	1
196472	12	100041528	100043892	7	3	500199	3.0553	0.0011241	FAM71C	1
10919	6	31847536	31865464	21	12	500199	3.0549	0.0011257	EHMT2	1
80119	15	65107831	65117867	41	7	500199	3.0502	0.0011435	PIF1	1
6568	6	25783125	25832287	168	19	500199	3.0499	0.0011447	SLC17A1	1
5025	12	121647664	121671909	100	13	500199	3.0488	0.0011487	P2RX4	1
23451	2	198256698	198299815	66	14	500199	3.0476	0.0011533	SF3B1	1
3710	6	33587951	33664351	361	40	500199	3.0457	0.0011608	ITPR3	1
22997	11	133778520	133826649	170	31	500199	3.0436	0.0011688	IGSF9B	1
60312	4	7760440	7941653	968	42	500199	3.0435	0.0011693	AFAP1	1
100526767	2	86730553	86948245	475	35	500199	3.0431	0.0011708	RNF103-CHMP3	1
60493	20	3127165	3140532	40	10	500199	3.0417	0.0011761	FASTKD5	1
219493	11	56431162	56432094	3	2	500199	3.0404	0.0011814	OR5AR1	1
3798	12	57943812	57980416	54	14	500199	3.0395	0.0011847	KIF5A	1
51650	7	140705961	140714781	19	5	500199	3.0377	0.001192	MRPS33	1
57456	3	44790236	44803173	16	7	500199	3.0371	0.0011944	KIAA1143	1
154075	6	130465447	130686570	1103	31	500199	3.0366	0.0011963	SAMD3	1
54976	20	3734146	3749035	62	20	500199	3.0355	0.0012009	C20orf27	1
256364	11	62369690	62380492	21	4	500199	3.0348	0.0012036	EML3	1
259197	6	31556660	31560762	15	6	500199	3.0344	0.0012049	NCR3	1
10869	3	49145479	49158371	12	5	500199	3.0324	0.0012133	USP19	1
445	9	133320094	133376661	141	26	500199	3.027	0.0012351	ASS1	1
6094	11	62380213	62382592	3	1	500199	3.0214	0.0012579	ROM1	1
8476	1	227177566	227506193	1686	25	500199	3.0195	0.0012658	CDC42BPA	1
23438	5	140071011	140078903	12	3	500199	3.0189	0.0012686	HARS2	1
5687	14	35747811	35786680	132	17	500199	3.0187	0.0012693	PSMA6	1
10799	6	4995280	5004292	47	8	500199	3.016	0.0012808	RPP40	1
744	11	30406040	30608260	566	38	500199	3.0142	0.0012882	MPPED2	1
140775	17	18218594	18231370	48	7	500199	3.0138	0.0012899	SMCR8	1
9649	9	129677053	129985445	594	23	500199	3.0126	0.0012953	RALGPS1	1
10905	1	117910085	118068320	439	25	500199	3.012	0.0012976	MAN1A2	1
2110	4	159593277	159629842	45	19	500199	3.0112	0.001301	ETFDH	1
83786	11	65154041	65180996	42	13	500199	3.009	0.0013104	FRMD8	1
100101467	18	32831023	32870196	92	18	500199	3.0075	0.0013169	ZSCAN30	1
84466	5	126565206	126796914	820	30	500199	3.007	0.0013193	MEGF10	1
11104	6	149916009	149970154	121	6	500199	3.006	0.0013236	KATNA1	1
25804	19	18417040	18434001	41	8	500199	3.0039	0.0013328	LSM4	1
3607	17	80477594	80562483	370	36	500199	3.0032	0.0013357	FOXK2	1
58499	9	109622469	109775525	289	42	500199	3.0026	0.0013382	ZNF462	1
644	7	43798272	43846941	99	15	500199	3.0023	0.0013396	BLVRA	1
1129	7	136553399	136703720	465	36	500199	2.9984	0.0013572	CHRM2	1
23166	3	52529354	52558512	68	15	500199	2.997	0.0013632	STAB1	1
23020	2	96940074	96971307	40	11	500199	2.9964	0.0013659	SNRNP200	1
6650	16	577816	604636	16	2	500199	2.9961	0.0013672	CAPN15	1
55798	7	128116783	128142978	88	20	500199	2.9941	0.0013764	METTL2B	1
9538	11	125439298	125454575	42	9	500199	2.9912	0.0013895	EI24	1
388135	15	74027772	74045495	54	16	500199	2.9892	0.0013984	C15orf59	1
407738	3	68040734	68594772	2026	91	500199	2.9868	0.0014098	FAM19A1	1
2849	10	125425871	125456915	95	21	500199	2.9844	0.0014206	GPR26	1
5557	12	57125364	57146146	31	7	500199	2.984	0.0014224	PRIM1	1
80351	10	93558151	93625232	181	17	500199	2.9831	0.0014268	TNKS2	1
5201	5	139624635	139682689	99	10	500199	2.9831	0.0014269	PFDN1	1
7786	12	53873456	53893444	19	10	500199	2.9829	0.0014275	MAP3K12	1
7006	4	48137800	48271814	504	36	500199	2.9825	0.0014297	TEC	1
54557	5	64961755	65018648	105	18	500199	2.9814	0.0014347	SGTB	1
747	11	61447905	61514474	131	19	500199	2.9813	0.0014351	DAGLA	1
120114	11	92047446	92629636	1356	58	500199	2.9811	0.0014362	FAT3	1
3705	14	93403259	93582263	565	36	500199	2.9809	0.001437	ITPK1	1
8816	14	69517637	69619914	176	22	500199	2.9784	0.0014486	DCAF5	1
2120	12	11802788	12048336	689	93	500199	2.9776	0.0014525	ETV6	1
5913	11	47459308	47470730	36	6	500199	2.9757	0.0014616	RAPSN	1
26297	11	17809595	18034709	474	50	500199	2.9756	0.0014622	SERGEF	1
9415	11	61583675	61634826	137	18	500199	2.9754	0.0014629	FADS2	1
2590	1	230202956	230417875	874	69	500199	2.9738	0.0014706	GALNT2	1
8358	6	26031817	26032288	1	1	500199	2.9727	0.001476	HIST1H3B	1
4701	19	8373492	8386452	40	6	500199	2.9726	0.0014766	NDUFA7	1
26167	5	140514800	140517704	9	5	500199	2.9722	0.0014786	PCDHB5	1
2744	2	191745547	191830278	133	20	500199	2.9716	0.0014812	GLS	1
285343	3	44379574	44450940	161	17	500199	2.9712	0.0014832	TCAIM	1
23074	12	100422233	100536642	322	26	500199	2.9701	0.0014885	UHRF1BP1L	1
7150	20	39657462	39753127	175	32	500199	2.9698	0.0014902	TOP1	1
3309	9	127997127	128003666	6	2	500199	2.9683	0.0014972	HSPA5	1
25834	12	86373037	87232681	2503	50	500199	2.9671	0.0015033	MGAT4C	1
2903	16	9847265	10276611	1930	56	500199	2.9663	0.0015072	GRIN2A	1
4296	11	65365226	65381720	31	8	500199	2.9661	0.0015081	MAP3K11	1
8925	15	63900817	64126148	605	22	500199	2.9644	0.0015163	HERC1	1
51293	19	8367011	8373439	39	4	500199	2.9641	0.0015181	CD320	1
1369	10	101802065	101841642	129	21	500199	2.9623	0.0015265	CPN1	1
9223	3	65339200	66024511	2435	165	500199	2.959	0.0015431	MAGI1	1
26115	17	61043913	61505067	824	34	500199	2.9586	0.0015452	TANC2	1
1525	21	18885224	18965897	236	25	500199	2.9584	0.001546	CXADR	1
11186	3	50367217	50378367	13	4	500199	2.9584	0.0015462	RASSF1	1
55727	14	93703896	93799385	285	19	500199	2.9576	0.0015501	BTBD7	1
9420	8	65508529	65711348	445	31	500199	2.9574	0.0015514	CYP7B1	1
11055	7	49977023	50132860	405	20	500199	2.955	0.0015633	ZPBP	1
5331	11	64018995	64036924	31	11	500199	2.9549	0.0015639	PLCB3	1
55170	1	107599267	107601916	3	2	500199	2.9547	0.001565	PRMT6	1
4598	12	110011500	110035071	69	14	500199	2.9522	0.0015775	MVK	1
5335	20	39766159	39804359	67	22	500199	2.9519	0.0015789	PLCG1	1
26959	7	106809406	106842974	57	6	500199	2.9514	0.0015817	HBP1	1
25824	11	64085347	64089295	5	3	500199	2.9505	0.0015864	PRDX5	1
9113	6	149979289	150039392	102	8	500199	2.9482	0.0015979	LATS1	1
3550	5	140027384	140042065	29	6	500199	2.9456	0.0016119	IK	1
58525	19	15532318	15560767	21	7	500199	2.9454	0.0016127	WIZ	1
5187	17	8043788	8059723	33	9	500199	2.9447	0.0016163	PER1	1
23397	2	97001479	97042833	55	14	500199	2.9426	0.0016271	NCAPH	1
22888	20	3088219	3140556	149	20	500199	2.9418	0.0016318	UBOX5	1
132	10	75910943	76469061	930	32	500199	2.9396	0.0016433	ADK	1
390113	11	48285413	48286330	7	3	500199	2.9377	0.0016535	OR4X1	1
326625	12	109991520	110011358	95	14	500199	2.9372	0.0016557	MMAB	1
92935	2	198570028	198573114	1	1	500199	2.9368	0.001658	MARS2	1
10529	10	21068900	21463116	1043	61	500199	2.9355	0.0016648	NEBL	1
2488	11	30252563	30256824	14	2	500199	2.934	0.0016733	FSHB	1
345079	4	77816082	77819002	8	3	500199	2.9326	0.0016805	SOWAHB	1
55709	11	47593749	47600567	8	5	500199	2.9317	0.0016857	KBTBD4	1
23105	5	132532152	132948223	1271	140	500199	2.9315	0.0016867	FSTL4	1
64900	20	39969495	39989222	60	15	500199	2.9257	0.0017185	LPIN3	1
23092	5	142149881	142608572	1220	95	500199	2.9219	0.0017398	ARHGAP26	1
84678	12	121866899	122019110	284	27	500199	2.9203	0.0017486	KDM2B	1
144348	12	124457699	124499986	87	12	500199	2.9193	0.0017544	ZNF664	1
54439	5	145583113	145668786	148	12	500199	2.9154	0.001776	RBM27	1
10098	4	99391518	99579812	570	61	500199	2.9148	0.0017796	TSPAN5	1
199699	19	13080432	13085567	10	6	500199	2.9146	0.0017808	DAND5	1
130132	2	198435524	198540774	179	16	500199	2.9134	0.0017876	RFTN2	1
161514	15	74165922	74181555	33	7	500199	2.9134	0.0017876	TBC1D21	1
462	1	173872938	173886516	26	5	500199	2.9113	0.0017997	SERPINC1	1
645369	18	5889411	5895373	17	7	500199	2.9073	0.0018226	TMEM200C	1
3010	6	26107640	26108364	2	1	500199	2.9062	0.0018291	HIST1H1T	1
5987	6	28870779	28891768	15	7	500199	2.9058	0.0018316	TRIM27	1
101929519	9	96433303	96435032	6	3	500199	2.9025	0.0018511	LOC101929519	1
79096	11	46958240	47185932	318	20	500199	2.8984	0.0018751	C11orf49	1
123803	16	15131710	15149936	46	7	500199	2.8976	0.0018802	NTAN1	1
401505	9	37588410	37592636	10	3	500199	2.8975	0.0018807	TOMM5	1
8364	6	26104176	26104565	2	1	500199	2.8974	0.0018814	HIST1H4C	1
10783	9	127019885	127114721	248	28	500199	2.896	0.0018896	NEK6	1
27335	19	39109722	39127595	22	6	500199	2.8947	0.0018978	EIF3K	1
79684	11	124636388	124670868	59	11	500199	2.8946	0.0018984	MSANTD2	1
93624	4	7045156	7059679	53	11	500199	2.8933	0.0019061	TADA2B	1
1781	2	172543919	172606668	123	17	500199	2.8923	0.0019119	DYNC1I2	1
4053	14	74964886	75079034	283	32	500199	2.891	0.00192	LTBP2	1
2256	17	7341784	7348256	11	3	500199	2.89	0.0019262	FGF11	1
132228	3	50316458	50325545	4	1	500199	2.8876	0.0019409	LSMEM2	1
84314	17	8076296	8079723	15	6	500199	2.8854	0.0019545	TMEM107	1
117143	1	166825747	166845654	66	8	500199	2.8851	0.0019566	TADA1	1
26993	19	15490859	15529916	70	8	500199	2.8847	0.0019592	AKAP8L	1
84163	7	74210483	74267872	6	1	500199	2.8817	0.0019779	GTF2IRD2	1
440279	15	54270557	54920806	2826	121	500199	2.8791	0.0019942	UNC13C	1
8722	11	66330935	66336047	12	3	500199	2.8778	0.0020023	CTSF	1
80301	15	65134082	65160201	81	11	500199	2.8737	0.0020285	PLEKHO2	1
23030	19	4969123	5153609	596	39	500199	2.8731	0.0020326	KDM4B	1
23224	14	64319683	64693167	1051	57	500199	2.8721	0.0020385	SYNE2	1
26229	11	62382768	62389647	9	4	500199	2.8702	0.0020511	B3GAT3	1
84890	10	64564516	64568239	7	2	500199	2.8688	0.00206	ADO	1
7401	3	150643950	150690786	159	22	500199	2.8684	0.0020625	CLRN1	1
463	16	72816784	73092534	847	104	500199	2.8664	0.002076	ZFHX3	1
79012	3	49895414	49907655	19	5	500199	2.8658	0.0020796	CAMKV	1
51207	10	76854190	76868976	47	11	500199	2.8657	0.0020804	DUSP13	1
54965	3	196439234	196462878	101	11	500199	2.8648	0.0020862	PIGX	1
5570	6	122793062	123047518	671	42	500199	2.8645	0.0020883	PKIB	1
1302	6	33130469	33160245	92	14	500199	2.8645	0.0020884	COL11A2	1
6877	10	105127724	105148822	29	8	500199	2.8641	0.0020912	TAF5	1
55744	7	43648052	43769140	388	17	500199	2.8629	0.0020987	COA1	1
339416	1	173577475	173639001	69	14	500199	2.8624	0.0021024	ANKRD45	1
9219	11	62360675	62369312	12	3	500199	2.8601	0.0021176	MTA2	1
79947	1	26758773	26797797	61	15	500199	2.8589	0.0021258	DHDDS	1
92675	20	18568556	18744561	717	26	500199	2.8568	0.0021398	DTD1	1
84966	1	18434240	18704977	1000	124	500199	2.8561	0.0021441	IGSF21	1
8451	13	113862507	113919392	127	6	500199	2.856	0.0021454	CUL4A	1
57492	6	157098980	157531913	1068	81	500199	2.8554	0.0021491	ARID1B	1
257019	9	85857905	86153348	1254	84	500199	2.8547	0.0021538	FRMD3	1
84779	4	80238272	80247171	6	3	500199	2.8543	0.0021563	NAA11	1
64839	5	107194734	107718080	1291	42	500199	2.8525	0.0021685	FBXL17	1
2242	15	91427665	91439006	33	7	500199	2.8525	0.0021691	FES	1
53	11	47260853	47270457	29	6	500199	2.8498	0.0021871	ACP2	1
925	2	87011728	87035519	83	9	500199	2.8492	0.0021918	CD8A	1
627	11	27676440	27743605	130	21	500199	2.8485	0.0021964	BDNF	1
9759	2	239969864	240323346	1242	96	500199	2.8449	0.0022216	HDAC4	1
285753	6	109416329	109485115	89	13	500199	2.8447	0.0022224	CEP57L1	1
285600	5	93486556	93954309	790	87	500199	2.844	0.0022276	KIAA0825	1
6885	6	91223292	91297020	194	20	500199	2.8437	0.0022295	MAP3K7	1
259232	13	101706130	102068813	1456	91	500199	2.8428	0.0022357	NALCN	1
5110	6	150070831	150132557	160	6	500199	2.8423	0.0022397	PCMT1	1
84133	22	29279755	29453476	431	35	500199	2.8418	0.0022428	ZNRF3	1
2969	7	74071991	74175022	98	13	500199	2.8401	0.0022547	GTF2I	1
148811	1	205797150	205819276	53	17	500199	2.8377	0.0022718	PM20D1	1
132954	4	56422686	56458418	135	13	500199	2.8361	0.0022832	PDCL2	1
26147	9	123617929	123657168	90	15	500199	2.8354	0.0022887	PHF19	1
6854	3	12182150	12233532	128	19	500199	2.8353	0.0022893	SYN2	1
9344	16	29985188	30003583	24	4	500199	2.8349	0.0022923	TAOK2	1
64761	7	139723544	139764086	159	24	500199	2.8329	0.0023067	PARP12	1
84986	10	98981930	99052430	233	19	500199	2.8325	0.0023091	ARHGAP19	1
8874	13	111767624	111958081	613	51	500199	2.8309	0.0023211	ARHGEF7	1
6483	16	70413338	70472991	68	24	500199	2.8302	0.0023257	ST3GAL2	1
55137	2	164461447	164592618	252	31	500199	2.8294	0.002332	FIGN	1
10714	11	74303575	74380386	255	17	500199	2.8272	0.0023478	POLD3	1
79829	11	63706442	63724799	37	6	500199	2.8267	0.0023514	NAA40	1
6405	3	50192562	50226508	67	11	500199	2.824	0.0023713	SEMA3F	1
22931	10	27793103	27831166	54	11	500199	2.824	0.0023716	RAB18	1
29128	19	4909510	4962165	165	27	500199	2.8238	0.0023728	UHRF1	1
123624	15	86623137	87572283	4159	169	500199	2.8218	0.002388	AGBL1	1
219952	11	57798425	57799378	5	2	500199	2.8214	0.0023909	OR6Q1	1
79703	11	66512207	66613997	109	25	500199	2.8202	0.0023998	C11orf80	1
9745	19	30863328	31048966	490	54	500199	2.8199	0.0024017	ZNF536	1
22989	3	108099216	108248169	381	36	500199	2.8166	0.0024264	MYH15	1
317649	3	71728440	71803924	272	29	500199	2.8145	0.0024428	EIF4E3	1
23042	16	15068448	15131552	42	12	500199	2.8133	0.0024519	PDXDC1	1
27013	2	220036619	220042885	23	5	500199	2.8131	0.002453	CNPPD1	1
4520	1	38275239	38325292	87	17	500199	2.8118	0.0024631	MTF1	1
144245	12	38710557	38723528	38	7	500199	2.8113	0.0024668	ALG10B	1
5905	22	41640781	41682255	92	12	500199	2.8084	0.0024891	RANGAP1	1
5789	9	8314246	10612723	10977	483	500199	2.8072	0.0024989	PTPRD	1
26130	9	128024073	128127290	156	14	500199	2.8043	0.002521	GAPVD1	1
3134	6	29691117	29695073	26	5	500199	2.8035	0.0025275	HLA-F	1
4828	15	85198360	85201802	11	4	500199	2.802	0.0025392	NMB	1
4191	7	75677182	75696826	55	9	500199	2.801	0.002547	MDH2	1
4311	3	154797436	154901518	239	46	500199	2.7979	0.0025717	MME	1
10270	19	15464332	15490638	53	12	500199	2.7974	0.0025759	AKAP8	1
134510	5	158690089	158713048	46	11	500199	2.7969	0.0025795	UBLCP1	1
120534	11	30344649	30359165	42	9	500199	2.7954	0.0025918	ARL14EP	1
51252	2	97541619	97652337	260	20	500199	2.7953	0.0025923	FAM178B	1
51069	6	43021767	43028259	17	5	500199	2.7928	0.0026125	MRPL2	1
1848	12	89741837	89746296	21	5	500199	2.7914	0.0026238	DUSP6	1
10425	3	48956265	49022974	80	16	500199	2.7913	0.0026249	ARIH2	1
27000	7	102952921	102985320	51	12	500199	2.7913	0.0026252	DNAJC2	1
7936	6	31919864	31926864	9	4	500199	2.7892	0.0026417	NELFE	1
5709	17	38137021	38154213	65	7	500199	2.7883	0.0026492	PSMD3	1
6883	1	28929608	28975416	69	14	500199	2.7864	0.0026651	TAF12	1
51205	1	147119168	147142634	88	16	500199	2.7854	0.0026732	ACP6	1
114793	2	153191684	153506348	1022	60	500199	2.7846	0.00268	FMNL2	1
259296	12	11138512	11139511	3	2	500199	2.7843	0.0026824	TAS2R50	1
51364	3	50378537	50383459	3	1	500199	2.7838	0.0026861	ZMYND10	1
10936	2	54080050	54087170	22	8	500199	2.7809	0.0027102	GPR75	1
89797	11	19372271	20143147	2442	232	500199	2.7804	0.0027146	NAV2	1
1495	5	138089075	138270723	307	9	500199	2.78	0.0027183	CTNNA1	1
9925	9	37438099	37465407	47	14	500199	2.7798	0.0027193	ZBTB5	1
5533	8	22298483	22398657	208	15	500199	2.7796	0.002721	PPP3CC	1
53904	10	26223002	26501465	1287	24	500199	2.7783	0.0027326	MYO3A	1
2890	5	152870084	153193429	1297	66	500199	2.7769	0.0027439	GRIA1	1
54875	9	17134989	17503921	1624	41	500199	2.7751	0.0027593	CNTLN	1
124222	16	3019342	3023485	7	3	500199	2.7738	0.0027706	PAQR4	1
283446	12	109826439	109886176	300	19	500199	2.7723	0.0027832	MYO1H	1
7020	6	10393419	10419797	41	10	500199	2.772	0.0027859	TFAP2A	1
387103	6	126660660	126670548	14	5	500199	2.7719	0.0027866	CENPW	1
100526761	13	36742345	36871992	530	23	500199	2.7715	0.0027897	CCDC169-SOHLH2	1
85236	6	27106072	27114637	14	6	500199	2.7705	0.0027986	HIST1H2BK	1
54708	10	94050920	94113721	96	15	500199	2.7682	0.0028182	MARCH5	1
390077	11	5825018	5842572	153	13	500199	2.7673	0.002826	OR52N2	1
390155	11	56043115	56044095	2	1	500199	2.7659	0.0028386	OR5T1	1
5319	12	120759914	120765592	12	4	500199	2.7642	0.0028528	PLA2G1B	1
132612	4	123300121	123350957	126	21	500199	2.7642	0.0028531	ADAD1	1
5452	19	42590262	42636625	35	15	500199	2.7634	0.0028599	POU2F2	1
64431	12	100593865	100618202	57	14	500199	2.7604	0.0028861	ACTR6	1
221662	6	17281739	17294102	24	9	500199	2.7588	0.002901	RBM24	1
9553	2	27994584	28002608	14	5	500199	2.7569	0.0029174	MRPL33	1
51657	7	75625610	75677321	123	19	500199	2.7559	0.0029263	STYXL1	1
3117	6	32605169	32612152	275	18	500199	2.7551	0.0029341	HLA-DQA1	1
491	3	10365707	10733131	1468	132	500199	2.7543	0.0029412	ATP2B2	1
22953	12	133195393	133198972	12	4	500199	2.753	0.002953	P2RX2	1
259295	12	11148561	11150474	12	2	500199	2.7502	0.002978	TAS2R20	1
23119	22	21771693	21805752	3	1	500199	2.7497	0.0029828	HIC2	1
23456	1	229652329	229694442	80	11	500199	2.7496	0.0029838	ABCB10	1
65981	12	30862486	30907448	153	19	500199	2.7468	0.0030093	CAPRIN2	1
7090	15	70340129	70390274	130	20	500199	2.7447	0.0030287	TLE3	1
5129	1	205473684	205501921	127	33	500199	2.7443	0.0030316	CDK18	1
56910	2	96850597	96874573	38	9	500199	2.7431	0.0030433	STARD7	1
65979	1	28696093	28826881	417	14	500199	2.7427	0.0030464	PHACTR4	1
582	11	66278077	66301084	48	6	500199	2.7419	0.0030543	BBS1	1
9612	12	124808957	125052079	715	103	500199	2.7419	0.0030544	NCOR2	1
201780	4	48485360	48491541	12	3	500199	2.7385	0.0030856	SLC10A4	1
79694	6	96025373	96057333	120	12	500199	2.7372	0.003098	MANEA	1
3759	17	68164757	68176189	10	3	500199	2.7372	0.0030985	KCNJ2	1
8630	12	57146237	57181574	56	15	500199	2.7352	0.0031167	HSD17B6	1
10181	3	50126341	50156397	31	7	500199	2.7348	0.0031212	RBM5	1
6489	12	22346325	22487648	475	34	500199	2.7344	0.0031246	ST8SIA1	1
23338	5	133860003	133918918	166	30	500199	2.7334	0.0031342	JADE2	1
151531	2	158733213	158992666	820	61	500199	2.7322	0.0031454	UPP2	1
3140	1	181002561	181031074	104	22	500199	2.729	0.0031765	MR1	1
145376	14	65016620	65056099	117	18	500199	2.7284	0.0031817	PPP1R36	1
54853	5	140044384	140051930	17	6	500199	2.7269	0.0031967	WDR55	1
8540	2	178257471	178408564	363	17	500199	2.7249	0.0032165	AGPS	1
91574	12	123717844	123742651	74	7	500199	2.7244	0.0032206	C12orf65	1
54877	18	60190658	60254942	181	27	500199	2.7234	0.003231	ZCCHC2	1
2033	22	41488614	41576081	173	22	500199	2.7234	0.0032312	EP300	1
5867	1	229406809	229441641	75	8	500199	2.7228	0.0032367	RAB4A	1
80169	17	8128139	8151413	65	13	500199	2.7222	0.0032422	CTC1	1
6496	2	45169037	45173216	15	5	500199	2.7219	0.0032451	SIX3	1
160622	12	52400729	52409673	18	10	500199	2.7211	0.003253	GRASP	1
140609	1	198126108	198291550	523	23	500199	2.7206	0.0032583	NEK7	1
1534	17	61509665	61523724	22	7	500199	2.72	0.003264	CYB561	1
197322	16	89160217	89222171	333	20	500199	2.7189	0.0032754	ACSF3	1
63925	20	44577292	44601560	69	17	500199	2.7185	0.003279	ZNF335	1
5521	5	145969067	146461083	1194	73	500199	2.7175	0.0032888	PPP2R2B	1
8932	18	51677971	51751158	156	22	500199	2.715	0.0033134	MBD2	1
10011	5	139929652	139937678	10	4	500199	2.7131	0.0033329	SRA1	1
10050	6	25754927	25781403	123	20	500199	2.7092	0.0033722	SLC17A4	1
10180	3	49977474	50114685	277	16	500199	2.7091	0.0033728	RBM6	1
83706	11	63974152	63991363	37	10	500199	2.7086	0.0033782	FERMT3	1
53335	2	60678302	60780633	180	38	500199	2.7041	0.003425	BCL11A	1
203062	8	143293441	143484543	746	42	500199	2.7028	0.0034376	TSNARE1	1
54882	5	139781399	139919441	132	26	500199	2.7023	0.0034428	ANKHD1	1
8625	19	19303008	19312678	17	4	500199	2.6988	0.0034794	RFXANK	1
51193	3	179041551	179053325	32	10	500199	2.6987	0.0034805	ZNF639	1
113828	22	40390953	40426043	77	14	500199	2.698	0.003488	FAM83F	1
4664	2	191513621	191557492	104	16	500199	2.6956	0.0035127	NAB1	1
54937	13	36742345	36788752	124	23	500199	2.6944	0.003526	SOHLH2	1
121551	12	107712197	108053419	991	77	500199	2.6942	0.003528	BTBD11	1
390157	11	56113515	56114474	5	2	500199	2.6941	0.0035285	OR8K1	1
348487	1	16384264	16400127	75	11	500199	2.6939	0.0035314	FAM131C	1
10198	12	123640943	123717785	220	14	500199	2.6931	0.0035391	MPHOSPH9	1
11216	17	19807765	19881169	137	15	500199	2.6919	0.0035525	AKAP10	1
5024	11	57105841	57137549	93	15	500199	2.6901	0.0035712	P2RX3	1
9175	3	185000729	185206882	508	24	500199	2.6882	0.0035919	MAP3K13	1
23648	1	54691104	54872068	517	74	500199	2.6872	0.0036022	SSBP3	1
4695	5	140024948	140027370	8	2	500199	2.6847	0.0036294	NDUFA2	1
26045	5	138205079	138211057	6	2	500199	2.6837	0.0036402	LRRTM2	1
80212	12	124420955	124457373	89	9	500199	2.6829	0.0036494	CCDC92	1
3753	21	35790910	35884573	283	33	500199	2.6812	0.0036676	KCNE1	1
7185	9	123664671	123691451	111	13	500199	2.6806	0.0036744	TRAF1	1
4038	11	46878268	46940173	115	14	500199	2.6789	0.0036927	LRP4	1
5797	18	7567314	8406859	2694	168	500199	2.6775	0.0037087	PTPRM	1
642636	20	1206707	1235988	81	15	500199	2.6774	0.0037102	RAD21L1	1
389610	8	6666038	6693166	75	22	500199	2.677	0.0037146	XKR5	1
9761	12	121124949	121139667	55	15	500199	2.6761	0.003724	MLEC	1
211	3	52232099	52248343	31	6	500199	2.676	0.0037249	ALAS1	1
1806	1	97543299	98386615	2347	129	500199	2.6736	0.003752	DPYD	1
66037	2	198591603	198651036	92	13	500199	2.6729	0.0037601	BOLL	1
6299	16	51169886	51185183	18	7	500199	2.6721	0.0037685	SALL1	1
205564	3	196594727	196661585	192	22	500199	2.6719	0.0037706	SENP5	1
401137	4	71017793	71032326	30	8	500199	2.6719	0.0037708	PRR27	1
6444	5	155462147	156194799	2399	82	500199	2.6711	0.00378	SGCD	1
23254	1	14219646	15444544	4821	348	500199	2.6702	0.0037904	KAZN	1
167681	6	84222194	84235423	37	7	500199	2.6678	0.0038174	PRSS35	1
2562	15	26788693	27018935	715	79	500199	2.6672	0.0038239	GABRB3	1
51035	11	62443972	62446554	3	2	500199	2.6634	0.003868	UBXN1	1
54905	7	1020100	1029276	32	9	500199	2.6631	0.003871	CYP2W1	1
3416	10	94211441	94333852	315	28	500199	2.6623	0.0038808	IDE	1
84918	6	150139894	150186398	106	10	500199	2.6596	0.0039122	LRP11	1
253714	6	97590037	97731126	303	20	500199	2.6567	0.0039449	MMS22L	1
404734	5	139781399	139929163	147	27	500199	2.6566	0.003947	ANKHD1-EIF4EBP3	1
144233	12	50229826	50236912	18	6	500199	2.656	0.0039533	BCDIN3D	1
10446	1	204586298	204654597	207	30	500199	2.6557	0.003957	LRRN2	1
51440	1	40144320	40157382	74	12	500199	2.6545	0.0039714	HPCAL4	1
79598	3	101443436	101489404	81	13	500199	2.6527	0.003992	CEP97	1
100131902	21	31661463	31661832	2	1	500199	2.6519	0.004002	KRTAP25-1	1
9882	13	75858809	76056782	579	63	500199	2.6517	0.0040046	TBC1D4	1
57412	10	104629183	104661656	116	14	500199	2.6511	0.004011	AS3MT	1
51592	1	114935399	115053781	309	20	500199	2.6511	0.004012	TRIM33	1
793	8	91070836	91095107	41	9	500199	2.6507	0.004016	CALB1	1
10248	7	100303676	100305123	4	1	500199	2.6496	0.0040296	POP7	1
6335	2	167051695	167232497	610	47	500199	2.6491	0.0040359	SCN9A	1
337959	21	31743709	31744557	4	2	500199	2.646	0.0040724	KRTAP13-2	1
187	11	57001051	57004927	8	3	500199	2.6444	0.0040917	APLNR	1
64374	5	138282409	138534065	402	24	500199	2.6444	0.0040923	SIL1	1
9044	10	93683526	93790755	209	18	500199	2.6432	0.0041065	BTAF1	1
55746	1	229577044	229644088	150	8	500199	2.643	0.0041093	NUP133	1
26137	3	114033348	114866132	1790	111	500199	2.642	0.0041207	ZBTB20	1
4306	4	148999915	149365850	1013	75	500199	2.6411	0.0041318	NR3C2	1
148418	1	84764049	84816481	89	12	500199	2.6411	0.0041318	SAMD13	1
64794	9	135468384	135545788	190	27	500199	2.6405	0.0041387	DDX31	1
11269	16	70323670	70367735	37	17	500199	2.6402	0.0041427	DDX19B	1
4791	10	104153867	104162286	15	8	500199	2.6402	0.0041433	NFKB2	1
1814	3	113847499	113918254	224	30	500199	2.6389	0.0041593	DRD3	1
1981	3	184032283	184053146	33	12	500199	2.6377	0.0041729	EIF4G1	1
126731	1	229456752	229478688	53	8	500199	2.6377	0.0041734	CCSAP	1
57343	19	57862645	57871266	33	12	500199	2.6361	0.0041932	ZNF304	1
2099	6	152011631	152424409	1351	81	500199	2.6361	0.0041935	ESR1	1
4199	6	83920108	84140938	539	18	500199	2.6358	0.0041966	ME1	1
10724	10	103544200	103578930	50	11	500199	2.6354	0.0042016	MGEA5	1
121549	12	108168162	108170421	5	3	500199	2.6344	0.0042146	ASCL4	1
84364	11	47185849	47199054	23	7	500199	2.633	0.0042312	ARFGAP2	1
23171	3	32148003	32210207	265	17	500199	2.6326	0.0042368	GPD1L	1
2018	10	119301956	119309057	19	6	500199	2.6321	0.0042426	EMX2	1
5985	12	118454506	118470044	61	16	500199	2.6316	0.0042493	RFC5	1
3112	6	32780540	32784825	35	9	500199	2.6309	0.0042574	HLA-DOB	1
6708	1	158580496	158656506	191	24	500199	2.6297	0.0042735	SPTA1	1
197021	15	66839806	66858317	52	11	500199	2.6295	0.0042754	LCTL	1
10844	10	135092134	135125841	54	6	500199	2.6293	0.0042775	TUBGCP2	1
64420	9	114803061	114937577	336	34	500199	2.629	0.0042824	SUSD1	1
5445	7	95034174	95064636	95	13	500199	2.6272	0.0043041	PON2	1
54839	15	71145578	71342436	236	25	500199	2.6272	0.0043042	LRRC49	1
64770	3	123616152	123680255	98	13	500199	2.6253	0.0043289	CCDC14	1
26595	11	124252298	124276648	70	6	500199	2.6234	0.0043533	OR8B2	1
113189	15	40763160	40765357	1	1	500199	2.6223	0.004367	CHST14	1
5802	19	5205514	5340814	498	77	500199	2.6212	0.0043807	PTPRS	1
23266	1	82266082	82458107	575	42	500199	2.6208	0.0043866	ADGRL2	1
8672	1	21132785	21503381	790	30	500199	2.6206	0.0043889	EIF4G3	1
50838	12	11060525	11062161	2	1	500199	2.6196	0.0044013	TAS2R13	1
23111	13	36875775	36944317	169	15	500199	2.6167	0.0044398	SPG20	1
10741	20	18467184	18477899	31	10	500199	2.6146	0.0044664	RBBP9	1
126259	19	4292224	4302428	37	10	500199	2.6141	0.0044732	TMIGD2	1
440073	12	176049	287626	389	54	500199	2.613	0.0044879	IQSEC3	1
84307	18	32820994	32838397	33	11	500199	2.6123	0.0044965	ZNF397	1
135138	6	163148164	163736524	1926	130	500199	2.6114	0.0045085	PACRG	1
9692	14	35591527	35743284	475	29	500199	2.6111	0.0045121	KIAA0391	1
50939	3	100941390	101039419	203	16	500199	2.611	0.0045137	IMPG2	1
51168	17	18012020	18083116	142	19	500199	2.611	0.0045141	MYO15A	1
9322	19	6739693	6751529	20	6	500199	2.6109	0.0045157	TRIP10	1
26145	19	46386866	46389376	4	2	500199	2.6103	0.0045233	IRF2BP1	1
6511	19	15060845	15121455	414	38	500199	2.61	0.0045268	SLC1A6	1
23476	19	15348301	15443354	136	23	500199	2.6098	0.0045296	BRD4	1
337876	5	129240389	129522327	551	24	500199	2.6094	0.0045345	CHSY3	1
55611	11	63753325	63765892	17	4	500199	2.6086	0.0045453	OTUB1	1
9693	4	160025224	160281314	511	34	500199	2.6085	0.0045475	RAPGEF2	1
29984	11	66824289	66839488	31	8	500199	2.6081	0.0045517	RHOD	1
100130958	16	77233349	77246976	75	11	500199	2.6081	0.0045528	SYCE1L	1
51504	11	64084163	64085455	3	1	500199	2.6063	0.0045764	TRMT112	1
8831	6	33387847	33421466	58	16	500199	2.6059	0.0045815	SYNGAP1	1
84316	17	7760003	7788608	69	14	500199	2.6046	0.0045994	NAA38	1
9401	8	145736667	145743210	10	2	500199	2.6039	0.0046087	RECQL4	1
246330	11	66233798	66244808	19	5	500199	2.6037	0.0046107	PELI3	1
79837	12	57984942	57997211	19	5	500199	2.6035	0.0046139	PIP4K2C	1
89853	9	129089123	129269320	543	37	500199	2.6033	0.0046162	MVB12B	1
57142	2	55199325	55307770	346	26	500199	2.6028	0.0046237	RTN4	1
9991	9	114979995	115095944	343	13	500199	2.6021	0.0046323	PTBP3	1
26492	11	124095398	124096312	8	2	500199	2.6018	0.0046373	OR8G2	1
51057	2	63348518	63815867	1039	32	500199	2.6014	0.0046417	WDPCP	1
23033	6	83777385	83881069	174	16	500199	2.6001	0.0046597	DOPEY1	1
157724	8	87226288	87242609	57	11	500199	2.5997	0.0046651	SLC7A13	1
101929766	1	189235212	189304663	210	10	500199	2.5992	0.0046724	LOC101929766	1
390433	14	20502003	20502917	3	2	500199	2.5974	0.0046966	OR4K13	1
203074	8	10383030	10411676	180	20	500199	2.596	0.004716	PRSS55	1
79631	15	82422561	82555104	462	35	500199	2.5955	0.004722	EFTUD1	1
9391	2	96931884	96939917	11	5	500199	2.5953	0.0047254	CIAO1	1
9844	7	36892511	37488895	1962	131	500199	2.5949	0.0047314	ELMO1	1
58473	11	73357223	73373864	61	13	500199	2.5947	0.0047339	PLEKHB1	1
3643	19	7112266	7294011	780	74	500199	2.5944	0.0047382	INSR	1
27165	12	56864728	56882198	22	6	500199	2.594	0.0047435	GLS2	1
9278	6	33282182	33285719	4	2	500199	2.5923	0.0047675	ZBTB22	1
83723	16	30035748	30064338	45	7	500199	2.5914	0.0047791	FAM57B	1
79892	10	121588916	121633140	138	12	500199	2.5905	0.0047913	MCMBP	1
2115	7	13930854	14031050	400	50	500199	2.5905	0.0047915	ETV1	1
100129361	12	11323780	11328619	34	6	500199	2.5894	0.0048069	SMIM10L1	1
124446	16	29973351	29984373	18	4	500199	2.5893	0.0048083	TMEM219	1
29114	3	111717586	111732735	87	19	500199	2.5889	0.0048135	TAGLN3	1
9212	17	8108049	8113944	16	6	500199	2.5881	0.004825	AURKB	1
91584	7	131808091	132333447	1866	143	500199	2.5881	0.0048259	PLXNA4	1
26063	16	451858	462487	19	3	500199	2.5876	0.0048326	DECR2	1
1264	19	11649579	11661139	41	8	500199	2.5872	0.0048376	CNN1	1
219479	11	56184734	56185708	8	3	500199	2.5863	0.0048506	OR5R1	1
55751	4	148538539	148556674	21	5	500199	2.5855	0.0048613	TMEM184C	1
51406	6	13612531	13633089	36	8	500199	2.5839	0.0048839	NOL7	1
5909	1	21922708	21996010	276	40	500199	2.5839	0.0048844	RAP1GAP	1
57494	12	8834273	8935688	119	23	500199	2.582	0.004911	RIMKLB	1
6722	6	43138920	43149244	15	4	500199	2.58	0.0049399	SRF	1
64848	5	112849391	112930984	355	20	500199	2.5792	0.0049511	YTHDC2	1
94239	7	44866488	44887725	65	12	500199	2.5791	0.0049534	H2AFV	1
392	11	46698625	46722215	32	12	500199	2.5785	0.0049615	ARHGAP1	1
57488	7	158523688	158622729	437	19	500199	2.5771	0.004981	ESYT2	1
440387	16	75237994	75241072	9	4	500199	2.5759	0.0049985	CTRB2	1
50807	8	131064350	131455906	1361	40	500199	2.5752	0.0050097	ASAP1	1
7565	19	57922529	57933307	27	9	500199	2.5751	0.0050106	ZNF17	1
63948	1	53925072	53933158	29	7	500199	2.575	0.0050123	DMRTB1	1
151194	2	208473839	208490652	25	7	500199	2.5735	0.005034	METTL21A	1
2101	11	64072990	64084215	10	4	500199	2.572	0.0050556	ESRRA	1
79038	14	104182081	104200005	45	11	500199	2.5709	0.0050717	ZFYVE21	1
22893	15	40733411	40760441	31	11	500199	2.5703	0.0050811	BAHD1	1
50809	1	21069170	21113808	99	15	500199	2.57	0.0050848	HP1BP3	1
10590	6	25652429	25702011	172	28	500199	2.57	0.0050853	SCGN	1
6745	6	7281283	7313541	186	19	500199	2.568	0.0051136	SSR1	1
57732	4	2271324	2420370	636	45	500199	2.5677	0.0051192	ZFYVE28	1
10147	19	19101697	19144861	86	10	500199	2.5669	0.0051305	SUGP2	1
221613	6	25726291	25726790	4	2	500199	2.5655	0.0051518	HIST1H2AA	1
11196	10	121652085	121704170	184	14	500199	2.5654	0.0051531	SEC23IP	1
9331	18	29202209	29306560	232	30	500199	2.5653	0.0051542	B4GALT6	1
282974	10	133996038	134145377	610	50	500199	2.5641	0.0051717	STK32C	1
54848	4	106473704	106602070	356	34	500199	2.5637	0.0051779	ARHGEF38	1
23368	14	104200088	104315116	268	12	500199	2.5621	0.0052023	PPP1R13B	1
29937	1	212606229	212619721	48	8	500199	2.562	0.0052033	NENF	1
1937	11	62327073	62341460	28	5	500199	2.5618	0.0052063	EEF1G	1
26058	2	233562015	233725287	429	23	500199	2.5618	0.0052071	GIGYF2	1
50626	8	145675315	145691031	23	3	500199	2.5616	0.0052092	CYHR1	1
389677	8	94742798	94753268	19	5	500199	2.5602	0.0052311	RBM12B	1
285973	7	150709297	150721586	26	12	500199	2.5595	0.0052416	ATG9B	1
728591	13	36801179	36871992	349	9	500199	2.5593	0.0052437	CCDC169	1
55795	13	113831853	113863335	45	8	500199	2.559	0.0052485	PCID2	1
440957	3	52570002	52574586	14	4	500199	2.5581	0.0052617	SMIM4	1
23743	5	78365547	78385897	55	10	500199	2.5579	0.0052654	BHMT2	1
3336	2	198364721	198368187	3	2	500199	2.5579	0.0052656	HSPE1	1
1602	13	72012098	72441330	827	69	500199	2.5578	0.0052669	DACH1	1
23029	1	235294498	235324571	62	9	500199	2.5559	0.0052954	RBM34	1
9088	16	3018101	3030540	19	6	500199	2.5545	0.0053176	PKMYT1	1
84520	14	93669237	93673459	4	2	500199	2.5541	0.0053237	C14orf142	1
58	1	229566992	229569858	4	1	500199	2.5524	0.0053497	ACTA1	1
3097	6	143072604	143267495	510	49	500199	2.5517	0.00536	HIVEP2	1
100131827	3	75785868	75834709	113	10	500199	2.5512	0.0053681	ZNF717	1
22899	17	8213556	8225834	45	12	500199	2.551	0.0053712	ARHGEF15	1
6904	17	80709938	80901062	696	29	500199	2.5503	0.0053814	TBCD	1
128368	1	158576229	158577170	3	2	500199	2.5492	0.0053983	OR10Z1	1
7294	4	48068410	48136273	174	22	500199	2.5492	0.0053988	TXK	1
90407	3	185207389	185216845	9	4	500199	2.5489	0.0054024	TMEM41A	1
54847	3	113251218	113348422	338	34	500199	2.5479	0.005419	SIDT1	1
127002	1	110026533	110035426	13	5	500199	2.5463	0.0054441	ATXN7L2	1
226	16	30064411	30081741	9	4	500199	2.5456	0.005454	ALDOA	1
100507650	14	23707127	23743494	147	16	500199	2.5429	0.0054974	RNF212B	1
84988	8	145703365	145727504	29	5	500199	2.5418	0.0055147	PPP1R16A	1
54602	13	80055259	80130212	131	16	500199	2.5385	0.0055667	NDFIP2	1
100289635	12	133498019	133532908	20	6	500199	2.5379	0.0055759	ZNF605	1
129080	22	29601901	29655586	185	28	500199	2.5371	0.0055892	EMID1	1
81570	11	72003469	72145724	272	17	500199	2.5353	0.0056177	CLPB	1
78999	11	66624558	66627946	2	1	500199	2.5322	0.0056681	LRFN4	1
55211	3	109044988	109056419	40	6	500199	2.531	0.0056873	DPPA4	1
25917	3	9404660	9428475	67	13	500199	2.5306	0.0056927	THUMPD3	1
346157	6	27356524	27371683	92	6	500199	2.5306	0.0056929	ZNF391	1
10964	1	79086067	79111830	68	17	500199	2.5299	0.0057049	IFI44L	1
9804	1	235272656	235292256	49	7	500199	2.5297	0.005708	TOMM20	1
57567	16	58028572	58034551	12	4	500199	2.527	0.0057524	ZNF319	1
220047	11	85566144	85631064	238	24	500199	2.5245	0.0057931	CCDC83	1
10072	11	66247484	66277130	59	6	500199	2.5244	0.0057948	DPP3	1
27244	6	109307640	109415708	211	12	500199	2.5243	0.0057972	SESN1	1
23007	3	155197670	155462878	945	34	500199	2.5241	0.0057991	PLCH1	1
9376	11	62760296	62783317	42	18	500199	2.524	0.0058021	SLC22A8	1
8396	17	36921944	36956218	81	17	500199	2.5234	0.0058109	PIP4K2B	1
9820	6	43005355	43021683	35	11	500199	2.5234	0.0058115	CUL7	1
6492	6	100832891	100912805	195	29	500199	2.522	0.0058349	SIM1	1
5592	10	52750911	54058110	4655	244	500199	2.5219	0.0058355	PRKG1	1
116138	6	42981841	42989036	12	4	500199	2.5217	0.0058394	KLHDC3	1
2875	8	145729465	145732555	4	2	500199	2.5214	0.0058449	GPT	1
779	1	201008635	201081694	260	41	500199	2.5208	0.0058537	CACNA1S	1
1844	2	96808908	96811206	4	2	500199	2.5187	0.0058896	DUSP2	1
4486	3	49924435	49941311	28	6	500199	2.5175	0.0059101	MST1R	1
10268	7	45197367	45223849	185	10	500199	2.5174	0.0059116	RAMP3	1
8335	6	26033320	26033796	2	1	500199	2.5158	0.0059375	HIST1H2AB	1
22936	5	95220802	95297775	198	12	500199	2.515	0.0059511	ELL2	1
26054	6	76311596	76427997	302	21	500199	2.5141	0.0059671	SENP6	1
55356	1	116519119	116612675	253	24	500199	2.5119	0.006004	SLC22A15	1
338645	11	24518516	25104186	2900	108	500199	2.5113	0.0060152	LUZP2	1
80856	2	176790410	176867018	189	27	500199	2.5106	0.0060265	KIAA1715	1
781	7	81575760	82073031	1622	108	500199	2.5103	0.0060323	CACNA2D1	1
148206	19	21264953	21307897	165	13	500199	2.5101	0.0060349	ZNF714	1
57528	5	143550437	143858097	591	26	500199	2.5096	0.0060427	KCTD16	1
63892	2	43457975	43823185	1119	35	500199	2.5095	0.0060451	THADA	1
3329	2	198351308	198364998	22	6	500199	2.5094	0.0060467	HSPD1	1
22863	14	55833109	55878576	180	17	500199	2.509	0.0060532	ATG14	1
27292	5	61684351	61699728	36	7	500199	2.5089	0.0060554	DIMT1	1
11176	12	56989380	57030600	63	15	500199	2.5086	0.0060598	BAZ2A	1
646754	11	49075266	49080664	9	3	500199	2.5085	0.0060626	TRIM64C	1
151295	2	220026181	220035549	14	5	500199	2.506	0.006105	SLC23A3	1
10621	20	18448033	18465287	57	10	500199	2.506	0.0061053	POLR3F	1
9448	2	102314165	102511152	405	30	500199	2.5059	0.0061073	MAP4K4	1
23187	11	118477213	118528748	94	16	500199	2.5055	0.006114	PHLDB1	1
11124	1	50906935	51425936	794	31	500199	2.505	0.0061225	FAF1	1
9751	20	1246948	1289971	132	28	500199	2.5034	0.0061498	SNPH	1
64577	6	135238528	135271260	61	9	500199	2.5023	0.0061689	ALDH8A1	1
388886	22	24981588	24989073	13	4	500199	2.5018	0.0061775	LRRC75B	1
23284	4	62066949	62938168	2118	133	500199	2.5014	0.0061845	ADGRL3	1
7866	3	50325163	50330648	9	6	500199	2.5012	0.0061882	IFRD2	1
8462	2	10170776	10194963	73	18	500199	2.5008	0.0061956	KLF11	1
3096	6	12012724	12212270	645	59	500199	2.5004	0.0062018	HIVEP1	1
846	3	121902530	122005350	433	31	500199	2.5	0.0062102	CASR	1
22876	10	121485559	121588663	236	20	500199	2.4998	0.0062123	INPP5F	1
92979	12	58148881	58154193	3	2	500199	2.499	0.006228	MARCH9	1
9402	22	40297086	40369347	111	27	500199	2.4985	0.0062354	GRAP2	1
5238	6	83874592	83903655	44	10	500199	2.4984	0.0062371	PGM3	1
8448	16	30016835	30023424	12	2	500199	2.4979	0.0062462	DOC2A	1
136288	7	48075108	48100894	100	14	500199	2.4977	0.0062509	C7orf57	1
23268	10	101635334	101769676	455	24	500199	2.4972	0.0062588	DNMBP	1
9152	11	20620946	20676610	235	32	500199	2.4969	0.0062651	SLC6A5	1
55156	8	66514691	66546452	121	9	500199	2.4968	0.0062668	ARMC1	1
2968	6	30875957	30881883	1	1	500199	2.496	0.00628	GTF2H4	1
157657	8	96257141	96281707	121	16	500199	2.4951	0.0062966	C8orf37	1
60676	1	176432307	176814737	888	42	500199	2.4949	0.0062994	PAPPA2	1
11200	22	29083731	29137822	154	25	500199	2.4942	0.0063128	CHEK2	1
64855	9	130267618	130341268	233	30	500199	2.4927	0.0063382	FAM129B	1
100500938	11	22868468	22881972	53	6	500199	2.4926	0.006341	CCDC179	1
64773	20	2815960	2821889	16	6	500199	2.4922	0.0063477	PCED1A	1
4189	7	108210189	108215294	8	2	500199	2.4919	0.0063539	DNAJB9	1
127544	1	33402050	33430467	66	11	500199	2.4917	0.0063564	RNF19B	1
100130733	5	61874562	61877275	3	2	500199	2.4907	0.0063741	LRRC70	1
10806	1	243419307	243663393	483	42	500199	2.4903	0.0063821	SDCCAG8	1
10874	4	56461396	56502465	150	19	500199	2.4901	0.0063845	NMU	1
1104	1	28832455	28865708	79	12	500199	2.4895	0.0063953	RCC1	1
6617	14	62229075	62263146	160	16	500199	2.4882	0.0064201	SNAPC1	1
54929	19	19230425	19249310	40	7	500199	2.4872	0.0064381	TMEM161A	1
29969	7	114562169	114659971	181	39	500199	2.4867	0.0064471	MDFIC	1
788	3	48894356	48936426	41	9	500199	2.4866	0.0064477	SLC25A20	1
345757	5	99871051	99922440	121	13	500199	2.4865	0.0064505	FAM174A	1
7535	2	98330031	98356990	60	11	500199	2.4848	0.006482	ZAP70	1
23409	12	120730002	120751045	53	10	500199	2.4844	0.0064879	SIRT4	1
401387	7	91774169	91808900	54	10	500199	2.4842	0.0064915	LRRD1	1
152330	3	2140550	3099645	4388	314	500199	2.4836	0.0065033	CNTN4	1
55810	12	8185298	8208118	46	11	500199	2.4829	0.0065165	FOXJ2	1
284110	17	38119226	38134019	56	10	500199	2.4824	0.0065257	GSDMA	1
10164	16	71560023	71572493	19	10	500199	2.4823	0.0065266	CHST4	1
100529241	2	198364721	198418423	80	13	500199	2.4818	0.0065367	HSPE1-MOB4	1
10569	5	159828648	159846168	53	10	500199	2.4816	0.0065389	SLU7	1
55819	5	179382067	179499118	356	31	500199	2.4816	0.0065403	RNF130	1
283116	11	49053152	49059529	16	2	500199	2.481	0.0065506	TRIM49B	1
4814	9	95883771	95896570	52	11	500199	2.4807	0.0065571	NINJ1	1
155185	7	2719163	2755069	170	35	500199	2.4805	0.0065603	AMZ1	1
137970	8	35092975	35654068	1203	56	500199	2.4796	0.0065771	UNC5D	1
51011	2	96068439	96082357	9	5	500199	2.4793	0.0065827	FAHD2A	1
2908	5	142657496	143113322	1204	101	500199	2.4792	0.006583	NR3C1	1
54510	4	138440072	138453629	35	9	500199	2.4774	0.0066173	PCDH18	1
79632	6	119280992	119470552	612	44	500199	2.4773	0.0066183	FAM184A	1
375743	9	72324438	72374916	96	16	500199	2.4772	0.00662	PTAR1	1
90417	15	40674922	40686489	33	5	500199	2.4765	0.0066343	KNSTRN	1
402665	19	51815102	51834102	47	9	500199	2.4761	0.0066411	IGLON5	1
81392	7	99473685	99474656	3	2	500199	2.4722	0.006714	OR2AE1	1
1643	11	47236493	47260769	60	9	500199	2.4722	0.0067144	DDB2	1
2248	11	69624736	69634192	45	6	500199	2.4717	0.0067228	FGF3	1
26050	13	88323931	88331871	13	7	500199	2.4714	0.0067296	SLITRK5	1
5900	9	135973107	136024607	135	19	500199	2.4714	0.00673	RALGDS	1
27232	6	42928500	42931618	9	3	500199	2.4705	0.0067459	GNMT	1
101927844	1	87678352	87717014	140	22	500199	2.4697	0.0067616	LOC101927844	1
22890	14	64971292	65000408	90	10	500199	2.4694	0.006767	ZBTB1	1
1385	2	208394616	208470284	131	18	500199	2.4674	0.0068051	CREB1	1
7978	7	91502021	91510016	16	4	500199	2.4673	0.0068067	MTERF1	1
9819	3	150126101	150177906	132	16	500199	2.4664	0.0068231	TSC22D2	1
9228	8	877021	1656642	4278	199	500199	2.4655	0.006841	DLGAP2	1
89882	9	6328349	6331900	13	6	500199	2.4646	0.006859	TPD52L3	1
56928	19	2328629	2355100	62	8	500199	2.4645	0.0068599	SPPL2B	1
635	5	78407604	78428113	60	14	500199	2.4641	0.0068687	BHMT	1
5916	12	53604350	53626040	40	10	500199	2.463	0.0068898	RARG	1
145942	15	38226801	38243623	36	9	500199	2.4626	0.0068962	TMCO5A	1
282890	6	28962562	28973037	10	3	500199	2.4598	0.0069506	ZNF311	1
5451	1	167190066	167396582	415	25	500199	2.4585	0.006975	POU2F1	1
25943	20	3229948	3388587	665	20	500199	2.4578	0.0069887	C20orf194	1
10963	11	63952206	63972020	45	11	500199	2.4571	0.0070038	STIP1	1
441027	4	83404329	83483595	200	38	500199	2.4558	0.0070288	TMEM150C	1
1832	6	7541808	7586946	138	25	500199	2.4551	0.0070432	DSP	1
56906	15	71173681	71184772	11	6	500199	2.4533	0.007078	THAP10	1
9100	16	84733555	84813528	353	24	500199	2.4532	0.0070803	USP10	1
254359	11	66288854	66313709	50	6	500199	2.4507	0.0071282	ZDHHC24	1
10165	7	95749532	95951459	347	19	500199	2.4505	0.0071333	SLC25A13	1
9454	19	19040010	19052041	16	5	500199	2.4494	0.0071551	HOMER3	1
22954	9	119360147	119463579	287	17	500199	2.4482	0.0071782	TRIM32	1
50632	10	135138928	135150482	16	4	500199	2.4473	0.007196	CALY	1
50859	4	167654535	168155741	1666	66	500199	2.4471	0.0072007	SPOCK3	1
10246	6	25912982	25930954	68	11	500199	2.4459	0.0072251	SLC17A2	1
55676	2	32390910	32449181	156	19	500199	2.4445	0.0072517	SLC30A6	1
85455	15	40650434	40663256	33	9	500199	2.4435	0.0072723	DISP2	1
8858	13	113812968	113826698	37	4	500199	2.4433	0.0072775	PROZ	1
5019	5	41730167	41870791	220	21	500199	2.4428	0.0072877	OXCT1	1
147409	18	28956740	28993880	90	12	500199	2.441	0.0073227	DSG4	1
9716	15	35148552	35261995	267	19	500199	2.4394	0.0073559	AQR	1
79819	1	67278568	67390907	241	34	500199	2.4379	0.0073868	WDR78	1
80230	5	178977562	179037027	188	23	500199	2.4375	0.0073953	RUFY1	1
9992	21	35736323	35743440	23	5	500199	2.4373	0.0073983	KCNE2	1
170959	19	21324813	21371070	89	12	500199	2.4364	0.007417	ZNF431	1
28954	20	30063091	30072708	19	8	500199	2.435	0.0074463	REM1	1
51060	1	52485803	52521843	77	11	500199	2.4338	0.0074714	TXNDC12	1
5459	5	145718587	145720083	1	1	500199	2.4336	0.007474	POU4F3	1
284656	1	38181646	38230824	202	23	500199	2.432	0.0075079	EPHA10	1
85443	3	36753913	36781352	57	14	500199	2.4319	0.0075089	DCLK3	1
10190	2	99935487	99957155	53	10	500199	2.4318	0.007513	TXNDC9	1
90693	7	23636998	23684327	88	15	500199	2.4315	0.0075178	CCDC126	1
9793	11	46765084	46867859	152	19	500199	2.4312	0.0075242	CKAP5	1
116986	12	58117544	58135984	26	7	500199	2.4304	0.0075403	AGAP2	1
54458	12	53835433	53840427	4	2	500199	2.4301	0.0075467	PRR13	1
136853	7	76018646	76039012	90	11	500199	2.4298	0.0075529	SSC4D	1
79035	12	56615813	56623638	9	4	500199	2.4296	0.0075567	NABP2	1
23514	8	48173489	48648563	373	50	500199	2.4291	0.0075686	SPIDR	1
2004	12	96588207	96661606	220	45	500199	2.429	0.0075705	ELK3	1
51513	6	36321998	36355577	135	32	500199	2.4289	0.0075718	ETV7	1
3312	11	122928200	122933074	26	8	500199	2.4288	0.0075751	HSPA8	1
5530	4	101944587	102268655	790	46	500199	2.4287	0.0075758	PPP3CA	1
26119	1	25870071	25895377	61	8	500199	2.4287	0.007577	LDLRAP1	1
29880	13	37523907	37573504	104	16	500199	2.4282	0.0075866	ALG5	1
57337	3	101043049	101232085	544	13	500199	2.4281	0.0075885	SENP7	1
23461	17	67240576	67323323	188	20	500199	2.4281	0.0075892	ABCA5	1
6047	4	2470795	2517586	133	22	500199	2.4272	0.0076078	RNF4	1
168451	7	108202671	108210189	18	4	500199	2.4265	0.0076221	THAP5	1
889	7	91828283	91875414	64	15	500199	2.4265	0.0076222	KRIT1	1
79797	11	46722317	46727466	5	2	500199	2.4263	0.0076259	ZNF408	1
2517	1	24171567	24194859	47	7	500199	2.4254	0.0076467	FUCA1	1
1620	9	121928907	122131739	485	51	500199	2.4253	0.0076469	BRINP1	1
11277	3	48506919	48509044	3	2	500199	2.4253	0.0076483	TREX1	1
3215	17	46668619	46671103	9	4	500199	2.4239	0.0076781	HOXB5	1
57530	1	151483331	151511168	41	11	500199	2.4222	0.0077124	CGN	1
84310	7	1036623	1177911	724	31	500199	2.4217	0.007724	C7orf50	1
1687	7	24737974	24797639	245	25	500199	2.42	0.00776	DFNA5	1
64377	19	34112861	34264414	547	66	500199	2.4199	0.0077619	CHST8	1
196383	12	123899936	123921264	54	12	500199	2.4198	0.0077653	RILPL2	1
8934	1	205737114	205744615	30	8	500199	2.4197	0.0077661	RAB29	1
9684	8	145743349	145750562	9	3	500199	2.4191	0.0077793	LRRC14	1
1962	3	184908412	184971886	119	13	500199	2.4189	0.0077847	EHHADH	1
9575	4	56294068	56413076	451	16	500199	2.4169	0.0078265	CLOCK	1
91775	3	101498029	101547075	96	14	500199	2.4168	0.007828	NXPE3	1
4638	3	123331143	123603149	502	55	500199	2.4165	0.0078356	MYLK	1
326340	4	48492269	48496406	14	4	500199	2.4164	0.0078375	ZAR1	1
118472	10	135122421	135126666	1	1	500199	2.4134	0.007903	ZNF511	1
11062	7	107204402	107218968	24	7	500199	2.4133	0.007904	DUS4L	1
79650	16	58033450	58055527	43	7	500199	2.4127	0.0079167	USB1	1
145270	14	94184644	94254766	208	52	500199	2.4127	0.0079173	PRIMA1	1
2913	7	86273230	86494193	477	45	500199	2.4123	0.0079266	GRM3	1
27253	13	58204238	58303445	226	33	500199	2.4121	0.007931	PCDH17	1
100507055	12	133179672	133187229	40	7	500199	2.411	0.0079534	LRCOL1	1
81693	14	103388993	103397179	13	5	500199	2.411	0.0079535	AMN	1
3352	1	23518388	23521222	5	2	500199	2.4105	0.0079654	HTR1D	1
2675	8	21549530	21672392	266	50	500199	2.41	0.0079768	GFRA2	1
392843	7	150887960	150892611	18	6	500199	2.4093	0.0079911	IQCA1L	1
57655	19	35485688	35517375	116	13	500199	2.4092	0.0079943	GRAMD1A	1
26033	10	116853124	117708496	1972	44	500199	2.4088	0.0080019	ATRNL1	1
83697	5	139739787	139754722	24	10	500199	2.4087	0.008005	SLC4A9	1
5888	15	40987327	41024356	89	11	500199	2.4079	0.0080223	RAD51	1
55129	3	43407818	43663560	506	25	500199	2.406	0.0080645	ANO10	1
283463	12	40791677	40964632	906	32	500199	2.4058	0.0080684	MUC19	1
7855	2	208627310	208634143	9	4	500199	2.404	0.0081073	FZD5	1
2056	7	100318423	100321323	9	5	500199	2.4037	0.008114	EPO	1
26212	6	27925019	27925960	4	2	500199	2.4028	0.0081342	OR2B6	1
51444	18	29671818	29711524	90	16	500199	2.4027	0.0081368	RNF138	1
2237	11	61560109	61564716	3	2	500199	2.4024	0.0081449	FEN1	1
26494	11	124120423	124121287	3	2	500199	2.401	0.0081761	OR8G1	1
27243	19	59062933	59066495	5	2	500199	2.4005	0.0081858	CHMP2A	1
126298	19	44088519	44100287	21	9	500199	2.4004	0.0081894	IRGQ	1
440068	11	104963196	104972158	31	7	500199	2.3998	0.0082015	CARD17	1
89910	12	109915215	109974510	173	24	500199	2.399	0.00822	UBE3B	1
84717	19	4472255	4502223	104	10	500199	2.3988	0.0082246	HDGFRP2	1
3024	6	26017260	26018040	4	2	500199	2.3984	0.0082324	HIST1H1A	1
23331	22	28374002	29075853	1393	45	500199	2.3978	0.0082476	TTC28	1
162239	16	75182392	75206132	114	12	500199	2.3964	0.0082782	ZFP1	1
131096	3	19189946	19577135	682	55	500199	2.3952	0.0083057	KCNH8	1
55343	11	45825623	45834568	32	10	500199	2.395	0.0083098	SLC35C1	1
152816	4	76481258	76491103	35	8	500199	2.3948	0.0083153	C4orf26	1
119032	10	104613967	104624718	26	7	500199	2.3941	0.0083312	C10orf32	1
1666	8	91013580	91064232	131	14	500199	2.3938	0.0083375	DECR1	1
326	21	45705721	45718102	40	12	500199	2.3907	0.0084083	AIRE	1
84103	4	100432161	100463460	148	24	500199	2.3906	0.0084098	C4orf17	1
8567	11	47290927	47351582	136	15	500199	2.3898	0.0084296	MADD	1
353345	7	37570212	37781888	480	29	500199	2.3897	0.0084306	GPR141	1
64710	1	205681947	205719372	103	22	500199	2.3893	0.0084394	NUCKS1	1
10457	7	23286305	23314729	55	8	500199	2.3893	0.0084414	GPNMB	1
23313	22	45588123	45636650	198	24	500199	2.3891	0.0084446	KIAA0930	1
90321	19	52772824	52795979	138	18	500199	2.3889	0.008449	ZNF766	1
4729	18	9102628	9134343	68	13	500199	2.3875	0.0084821	NDUFV2	1
2262	13	92050935	93519490	4534	202	500199	2.3863	0.0085091	GPC5	1
83608	18	33552588	33559250	15	5	500199	2.385	0.008539	C18orf21	1
9311	7	150745379	150749843	10	6	500199	2.3826	0.0085962	ASIC3	1
2357	19	52249023	52255150	23	9	500199	2.3826	0.0085964	FPR1	1
80017	14	91526677	91691976	491	59	500199	2.3824	0.0086007	C14orf159	1
22800	11	14299466	14386052	120	27	500199	2.3813	0.0086258	RRAS2	1
83862	7	75616155	75623992	25	8	500199	2.3803	0.00865	TMEM120A	1
11112	7	27565059	27702620	475	21	500199	2.3801	0.008653	HIBADH	1
441381	8	145747761	145752416	6	3	500199	2.3795	0.0086692	LRRC24	1
55268	1	53361582	53392846	46	13	500199	2.3792	0.0086762	ECHDC2	1
26272	5	41925352	41941672	25	8	500199	2.3785	0.0086906	FBXO4	1
282618	19	39786965	39789312	4	2	500199	2.3783	0.0086954	IFNL1	1
55654	2	96915946	96931751	18	9	500199	2.3781	0.0087021	TMEM127	1
5576	3	48784017	48885270	78	15	500199	2.3777	0.00871	PRKAR2A	1
245973	2	10861775	10925236	208	32	500199	2.3773	0.0087198	ATP6V1C2	1
55829	15	101811214	101817700	17	8	500199	2.3765	0.0087384	VIMP	1
388931	2	24232953	24248698	47	13	500199	2.3759	0.0087541	MFSD2B	1
138255	9	72435731	72521148	242	31	500199	2.3747	0.0087825	C9orf135	1
57190	1	26126667	26144713	42	5	500199	2.3745	0.0087867	SEPN1	1
7678	1	247285277	247335529	174	19	500199	2.374	0.008798	ZNF124	1
101	10	135075920	135090489	32	2	500199	2.3738	0.0088024	ADAM8	1
10205	11	118124131	118135251	37	5	500199	2.3735	0.0088095	MPZL2	1
79623	2	31133331	31361592	893	62	500199	2.3731	0.0088206	GALNT14	1
64083	5	32124817	32174425	128	16	500199	2.3729	0.0088243	GOLPH3	1
5770	20	49126858	49201299	187	25	500199	2.3728	0.0088261	PTPN1	1
285382	3	184795838	184870802	210	22	500199	2.3725	0.0088351	C3orf70	1
93436	19	19144387	19168987	48	7	500199	2.3722	0.0088414	ARMC6	1
85450	10	106069454	106098251	65	13	500199	2.3705	0.0088828	ITPRIP	1
1586	10	104590288	104597290	19	4	500199	2.3704	0.0088839	CYP17A1	1
29767	15	52043758	52108560	203	15	500199	2.3704	0.0088855	TMOD2	1
390072	11	5757228	5777162	127	19	500199	2.37	0.0088943	OR52N4	1
26051	20	37434348	37551667	318	44	500199	2.3695	0.0089061	PPP1R16B	1
646851	22	38974125	39052634	182	14	500199	2.3689	0.0089212	FAM227A	1
8468	7	72742155	72772646	53	5	500199	2.3688	0.0089218	FKBP6	1
6101	8	55528627	55682524	281	20	500199	2.3671	0.0089633	RP1	1
51455	2	100016938	100106480	216	18	500199	2.3663	0.0089833	REV1	1
8900	13	37005257	37017019	23	5	500199	2.366	0.0089913	CCNA1	1
7994	8	41786997	41909506	197	22	500199	2.3657	0.0089973	KAT6A	1
101928991	17	2627204	2651794	53	16	500199	2.3656	0.0090014	LOC101928991	1
2047	3	134514099	134979309	1544	117	500199	2.3646	0.009025	EPHB1	1
9903	1	6650784	6662958	34	11	500199	2.3631	0.0090615	KLHL21	1
254263	11	66045672	66051685	6	3	500199	2.3629	0.0090666	CNIH2	1
23608	7	140152840	140179369	75	6	500199	2.3628	0.0090688	MKRN1	1
79689	7	87905744	87936228	57	8	500199	2.3626	0.0090738	STEAP4	1
6780	20	47729876	47804907	172	20	500199	2.3604	0.0091285	STAU1	1
254427	10	11865295	11914276	162	26	500199	2.3603	0.00913	PROSER2	1
994	20	3767419	3786765	47	9	500199	2.3601	0.0091339	CDC25B	1
138311	9	139607024	139619170	39	8	500199	2.36	0.009137	FAM69B	1
64841	14	53241911	53258386	19	6	500199	2.3587	0.0091685	GNPNAT1	1
9399	15	74275559	74286963	28	6	500199	2.3585	0.0091745	STOML1	1
56993	22	39077954	39080765	7	2	500199	2.3584	0.0091759	TOMM22	1
55500	12	22778076	22843608	108	12	500199	2.3578	0.0091919	ETNK1	1
11252	22	43265772	43411184	474	17	500199	2.3575	0.0092002	PACSIN2	1
403253	11	48510345	48511274	3	1	500199	2.3573	0.0092038	OR4A47	1
5371	15	74287014	74340160	145	16	500199	2.3543	0.00928	PML	1
126299	19	44111376	44124298	22	6	500199	2.3541	0.0092847	ZNF428	1
3939	11	18415936	18429765	48	5	500199	2.3539	0.0092881	LDHA	1
80725	17	36686259	36762183	144	20	500199	2.3536	0.0092956	SRCIN1	1
1912	1	33789224	33841194	153	20	500199	2.3523	0.0093279	PHC2	1
65012	12	58013693	58019934	8	4	500199	2.3514	0.0093515	SLC26A10	1
5128	12	96672039	96794366	306	27	500199	2.3505	0.0093729	CDK17	1
1801	17	1933431	1947183	42	15	500199	2.3503	0.0093797	DPH1	1
22872	4	83739814	83812419	174	11	500199	2.3502	0.0093821	SEC31A	1
256148	11	48327775	48328704	2	1	500199	2.3499	0.0093895	OR4S1	1
83719	16	30103635	30108248	8	5	500199	2.3499	0.0093904	YPEL3	1
84315	3	49946302	49967445	29	9	500199	2.3496	0.0093979	MON1A	1
7784	7	76026841	76071388	181	22	500199	2.3488	0.0094169	ZP3	1
7070	11	119288655	119294246	13	3	500199	2.3475	0.0094507	THY1	1
4646	6	76458893	76629254	318	22	500199	2.3474	0.0094536	MYO6	1
56892	8	40010987	40012827	3	2	500199	2.3473	0.0094558	C8orf4	1
9374	6	32121229	32131458	2	1	500199	2.3455	0.0095007	PPT2	1
56147	5	140165876	140391929	488	26	500199	2.3452	0.009509	PCDHA1	1
9329	9	135545728	135565471	70	8	500199	2.3451	0.0095108	GTF3C4	1
24148	20	62612417	62664453	106	11	500199	2.344	0.0095384	PRPF6	1
150356	22	41605861	41636935	99	7	500199	2.3424	0.0095796	CHADL	1
643812	21	31709331	31710012	2	1	500199	2.3419	0.0095923	KRTAP27-1	1
4842	12	117645921	117799607	477	43	500199	2.341	0.0096172	NOS1	1
374407	11	73661364	73681713	81	15	500199	2.3409	0.009618	DNAJB13	1
5911	13	98086475	98120252	51	11	500199	2.3406	0.0096252	RAP2A	1
1805	1	168664695	168698442	147	22	500199	2.3405	0.0096281	DPT	1
55788	6	70385641	70507049	409	15	500199	2.3401	0.0096388	LMBRD1	1
285550	4	15683352	15692070	19	6	500199	2.3401	0.0096391	FAM200B	1
2932	3	119540800	119813264	469	31	500199	2.3401	0.0096396	GSK3B	1
54554	3	122130700	122134882	7	3	500199	2.3394	0.0096569	WDR5B	1
5700	14	90722894	90738969	70	3	500199	2.3394	0.0096579	PSMC1	1
54345	20	62679079	62680979	1	1	500199	2.3385	0.00968	SOX18	1
10762	22	45559726	45583892	94	10	500199	2.3378	0.009698	NUP50	1
23452	9	129849628	129885044	58	11	500199	2.3378	0.0096997	ANGPTL2	1
8945	10	103113790	103317078	453	17	500199	2.3373	0.009711	BTRC	1
2800	9	127640573	127703386	107	12	500199	2.3368	0.009726	GOLGA1	1
93587	4	100467864	100485189	72	13	500199	2.336	0.0097454	TRMT10A	1
83942	5	112768251	112770728	20	7	500199	2.3359	0.009747	TSSK1B	1
5274	3	167453432	167543357	303	20	500199	2.3351	0.0097698	SERPINI1	1
54681	3	49027304	49044582	15	5	500199	2.3348	0.0097766	P4HTM	1
127550	1	33772367	33786699	47	10	500199	2.3313	0.0098683	A3GALT2	1
773	19	13317256	13617274	1052	104	500199	2.3313	0.0098688	CACNA1A	1
9258	8	8640864	8751131	539	34	500199	2.3312	0.0098707	MFHAS1	1
3187	5	179041179	179050722	23	7	500199	2.331	0.0098766	HNRNPH1	1
8603	4	2627159	2734302	314	27	500199	2.3309	0.0098783	FAM193A	1
23239	18	60382672	60647676	516	28	500199	2.3307	0.0098848	PHLPP1	1
65110	13	115047059	115071292	44	12	500199	2.3301	0.0099002	UPF3A	1
3769	2	233630512	233641275	29	7	500199	2.3299	0.0099064	KCNJ13	1
54704	8	94929083	94938296	8	2	500199	2.3284	0.009946	PDP1	1
123355	15	99791567	99930934	460	31	500199	2.3276	0.0099674	LRRC28	1
25855	11	66104804	66112596	16	5	500199	2.3267	0.0099908	BRMS1	1
51642	11	73498917	73575656	298	21	500199	2.3267	0.0099909	MRPL48	1
57093	11	89530823	89541743	2	1	500199	2.3258	0.010015	TRIM49	1
9535	19	39818999	39826726	17	4	500199	2.3251	0.010032	GMFG	1
5126	20	17206752	17465223	1137	66	500199	2.3244	0.010053	PCSK2	1
89953	6	43027372	43042833	49	9	500199	2.3229	0.010093	KLC4	1
22879	16	77224821	77233543	45	9	500199	2.3228	0.010094	MON1B	1
100289678	7	148959262	148982085	91	15	500199	2.322	0.010117	ZNF783	1
1373	2	211342406	211543831	534	38	500199	2.3219	0.010119	CPS1	1
85320	16	48200782	48281479	239	11	500199	2.3219	0.01012	ABCC11	1
85456	11	57067103	57092485	64	11	500199	2.3215	0.010131	TNKS1BP1	1
1555	19	41497138	41524308	125	16	500199	2.3211	0.010141	CYP2B6	1
81848	5	141689992	141704620	27	9	500199	2.3211	0.010141	SPRY4	1
3111	6	32971959	32977389	44	12	500199	2.3201	0.010166	HLA-DOA	1
3556	3	190231840	190378856	499	75	500199	2.3187	0.010204	IL1RAP	1
79033	1	44686742	44821315	220	24	500199	2.3186	0.01021	ERI3	1
93474	1	247197940	247242115	221	17	500199	2.3184	0.010213	ZNF670	1
64407	1	192127592	192154945	39	9	500199	2.3169	0.010255	RGS18	1
55177	15	41028085	41047458	31	5	500199	2.3165	0.010265	RMDN3	1
55194	1	36787631	36790567	4	2	500199	2.3163	0.010271	EVA1B	1
84418	5	139554653	139623374	153	11	500199	2.3143	0.010325	CYSTM1	1
131368	3	101928816	102198685	680	32	500199	2.3126	0.010372	ZPLD1	1
4774	1	61542946	61928460	1022	105	500199	2.3118	0.010396	NFIA	1
56146	5	140174444	140391929	467	28	500199	2.3108	0.010422	PCDHA2	1
148479	1	6673756	6684093	21	5	500199	2.3108	0.010423	PHF13	1
84033	1	228395740	228566577	506	24	500199	2.3105	0.010431	OBSCN	1
5554	12	11033560	11036874	12	3	500199	2.3086	0.010483	PRH1	1
238	2	29415640	30144477	2779	155	500199	2.3077	0.010508	ALK	1
22865	3	164902010	164914469	28	7	500199	2.3062	0.01055	SLITRK3	1
115426	9	6413151	6507054	267	16	500199	2.3058	0.010562	UHRF2	1
84269	2	113342023	113346617	13	4	500199	2.3042	0.010607	CHCHD5	1
25776	22	39052658	39069859	76	5	500199	2.304	0.010611	CBY1	1
79953	20	24449835	24647253	526	53	500199	2.3038	0.010617	SYNDIG1	1
947	1	208059883	208084742	84	16	500199	2.3033	0.01063	CD34	1
58155	1	97187161	97280605	201	19	500199	2.3033	0.010632	PTBP2	1
10563	4	78432907	78532988	176	32	500199	2.3031	0.010637	CXCL13	1
283635	14	35514113	35552589	147	19	500199	2.303	0.010639	FAM177A1	1
51283	16	14726668	14763093	47	15	500199	2.3011	0.010694	BFAR	1
23369	2	20448453	20550585	227	22	500199	2.3009	0.010698	PUM2	1
149428	1	151009029	151020076	35	11	500199	2.3003	0.010717	BNIPL	1
84767	11	55650773	55659286	20	8	500199	2.299	0.010753	TRIM51	1
115362	1	89724633	89738544	25	8	500199	2.2974	0.010797	GBP5	1
341880	14	58030640	58332592	1399	79	500199	2.2969	0.010813	SLC35F4	1
286046	8	10753654	11058875	1190	39	500199	2.2963	0.010828	XKR6	1
127294	1	24382531	24438665	198	24	500199	2.2946	0.010877	MYOM3	1
120863	12	100597447	100660857	152	24	500199	2.2932	0.010919	DEPDC4	1
90826	4	148558936	148605381	53	6	500199	2.2867	0.011106	PRMT9	1
22916	3	196662273	196669464	25	6	500199	2.2863	0.011118	NCBP2	1
54941	18	29598445	29653154	142	23	500199	2.2857	0.011136	RNF125	1
114798	13	84451340	84456528	5	2	500199	2.2848	0.011161	SLITRK1	1
57555	17	7311502	7323183	20	8	500199	2.284	0.011185	NLGN2	1
27306	4	95219707	95264027	95	11	500199	2.2837	0.011196	HPGDS	1
64395	2	70056818	70106727	90	10	500199	2.2829	0.011219	GMCL1	1
4343	1	113217048	113243368	56	10	500199	2.2828	0.01122	MOV10	1
60490	15	75315927	75343067	63	10	500199	2.2828	0.01122	PPCDC	1
5795	11	48002101	48192394	341	22	500199	2.2824	0.011233	PTPRJ	1
55529	8	92006499	92053203	102	16	500199	2.2812	0.011268	TMEM55A	1
339344	19	46393281	46405862	50	10	500199	2.2809	0.011277	MYPOP	1
55858	4	56262080	56292342	84	14	500199	2.2805	0.011289	TMEM165	1
1382	1	156669398	156675608	5	2	500199	2.2775	0.011378	CRABP2	1
9512	7	102937873	102970349	42	13	500199	2.2774	0.011382	PMPCB	1
79573	1	231041987	231114618	286	20	500199	2.2755	0.011439	TTC13	1
83746	22	41601312	41627276	95	7	500199	2.2751	0.01145	L3MBTL2	1
55700	1	36621751	36646450	26	5	500199	2.2746	0.011466	MAP7D1	1
114571	11	63137142	63177731	116	23	500199	2.2733	0.011505	SLC22A9	1
5091	11	66615993	66725847	218	28	500199	2.2732	0.011506	PC	1
3549	2	219919142	219925238	13	3	500199	2.2728	0.011519	IHH	1
3614	7	128032331	128050045	62	14	500199	2.2722	0.011538	IMPDH1	1
203238	9	15552872	15971897	1247	24	500199	2.2721	0.01154	CCDC171	1
4440	12	120779133	120806983	62	9	500199	2.2717	0.011551	MSI1	1
55601	4	169137442	169239958	344	23	500199	2.2712	0.011567	DDX60	1
339804	2	61372221	61391964	83	7	500199	2.2712	0.011568	C2orf74	1
25858	11	64067863	64072239	7	3	500199	2.2704	0.011592	TEX40	1
1002	20	59827482	60515673	2878	231	500199	2.2699	0.011607	CDH4	1
8828	2	206547184	206662857	296	57	500199	2.2696	0.011616	NRP2	1
9787	14	55614834	55658396	134	18	500199	2.2693	0.011625	DLGAP5	1
2045	6	93949738	94129302	489	61	500199	2.2691	0.011632	EPHA7	1
2686	20	33432523	33460661	56	9	500199	2.2672	0.01169	GGT7	1
388381	17	36991341	36997642	20	6	500199	2.2667	0.011704	C17orf98	1
5294	7	106505723	106547592	79	18	500199	2.2665	0.011711	PIK3CG	1
9669	2	99953821	100016728	158	19	500199	2.2663	0.011715	EIF5B	1
497190	16	74442529	74455368	1	1	500199	2.2659	0.01173	CLEC18B	1
637	22	18216906	18257431	138	26	500199	2.2654	0.011743	BID	1
390079	11	5877979	5878932	3	2	500199	2.2647	0.011767	OR52E8	1
6234	19	8386384	8387280	5	3	500199	2.2644	0.011773	RPS28	1
85414	1	205626979	205649630	69	19	500199	2.2644	0.011775	SLC45A3	1
9638	11	125315641	125366206	165	22	500199	2.2635	0.011803	FEZ1	1
101927401	1	228549180	228554500	25	5	500199	2.2624	0.011836	LOC101927401	1
1140	17	7348406	7360932	36	7	500199	2.2615	0.011864	CHRNB1	1
128209	1	44513987	44600812	353	24	500199	2.2603	0.011902	KLF17	1
1297	6	70925743	71012786	388	34	500199	2.2602	0.011904	COL9A1	1
10150	13	97874549	98046374	393	36	500199	2.2597	0.01192	MBNL2	1
6310	6	16299343	16761721	1583	167	500199	2.2579	0.011977	ATXN1	1
4084	2	70142173	70170077	51	5	500199	2.2577	0.011983	MXD1	1
220972	10	45950033	46090354	357	22	500199	2.257	0.012005	MARCH8	1
1271	9	34551425	34590713	122	19	500199	2.2569	0.012008	CNTFR	1
51586	22	20861849	20941919	206	17	500199	2.2567	0.012015	MED15	1
27347	2	168810530	169104105	1052	47	500199	2.2564	0.012022	STK39	1
114804	17	74138534	74236448	245	32	500199	2.2561	0.012032	RNF157	1
162681	18	51884284	51908404	93	8	500199	2.2554	0.012054	C18orf54	1
1595	7	91741463	91764059	45	4	500199	2.2552	0.01206	CYP51A1	1
84656	16	4853204	4897383	141	23	500199	2.2543	0.012089	GLYR1	1
285605	5	118172569	118324240	316	35	500199	2.2538	0.012106	DTWD2	1
150771	2	96991062	96994091	5	2	500199	2.2537	0.012108	ITPRIPL1	1
79187	19	4304591	4323843	52	10	500199	2.2535	0.012115	FSD1	1
145553	14	24683143	24685276	5	3	500199	2.2534	0.012118	MDP1	1
283899	16	30007485	30017112	26	5	500199	2.2528	0.012136	INO80E	1
391712	4	165875598	165898818	52	8	500199	2.2525	0.012146	TRIM61	1
54556	7	120590817	120615711	48	8	500199	2.2524	0.012147	ING3	1
6878	7	99704693	99717481	21	6	500199	2.2521	0.012158	TAF6	1
100499483	9	100069910	100139577	178	15	500199	2.2511	0.012189	CCDC180	1
125113	17	38811872	38821416	24	5	500199	2.2509	0.012195	KRT222	1
11017	2	70121075	70132368	18	4	500199	2.2508	0.0122	SNRNP27	1
9355	9	126773889	126795572	63	8	500199	2.2506	0.012207	LHX2	1
5528	6	42952218	42980083	88	14	500199	2.25	0.012225	PPP2R5D	1
23288	7	2598617	2654368	283	22	500199	2.2482	0.012283	IQCE	1
112885	22	45277042	45405809	463	48	500199	2.2473	0.012312	PHF21B	1
10758	6	111876581	111927477	158	22	500199	2.2459	0.012355	TRAF3IP2	1
2147	11	46740743	46761056	59	10	500199	2.2456	0.012366	F2	1
84552	18	77915115	78005397	221	22	500199	2.2451	0.01238	PARD6G	1
4869	5	170814652	170837888	59	6	500199	2.2447	0.012393	NPM1	1
51317	11	45950870	46142985	342	20	500199	2.2435	0.012431	PHF21A	1
9380	9	37422693	37436990	27	8	500199	2.2429	0.01245	GRHPR	1
10123	2	235401685	235405721	8	4	500199	2.2425	0.012465	ARL4C	1
91687	1	173768688	173794325	26	6	500199	2.2394	0.012566	CENPL	1
64771	6	34555065	34664625	318	22	500199	2.2381	0.012607	C6orf106	1
79753	1	38000050	38019945	47	11	500199	2.2379	0.012613	SNIP1	1
284439	19	19174776	19223839	90	12	500199	2.2379	0.012614	SLC25A42	1
55012	14	35554678	35591868	147	19	500199	2.2372	0.012638	PPP2R3C	1
285346	3	44539924	44552222	12	5	500199	2.235	0.012707	ZNF852	1
1955	9	123363196	123476765	138	15	500199	2.2348	0.012715	MEGF9	1
60558	4	44680433	44702944	45	7	500199	2.2343	0.012733	GUF1	1
84747	12	121148238	121161443	58	14	500199	2.2342	0.012736	UNC119B	1
60	7	5566779	5570232	14	4	500199	2.2338	0.012747	ACTB	1
84984	3	196433144	196439131	28	5	500199	2.2331	0.012771	CEP19	1
5697	17	42030101	42081837	127	20	500199	2.233	0.012774	PYY	1
6262	1	237205510	237997288	2941	211	500199	2.2327	0.012783	RYR2	1
9774	6	136578001	136611783	21	7	500199	2.2327	0.012784	BCLAF1	1
4692	15	23930554	23932450	2	1	500199	2.2314	0.012826	NDN	1
2146	7	148504464	148581441	169	23	500199	2.2307	0.012851	EZH2	1
1122	1	241792166	241799232	21	10	500199	2.2306	0.012853	CHML	1
22850	18	77866915	77898229	115	11	500199	2.2303	0.012863	ADNP2	1
60412	7	132937823	133750514	1560	42	500199	2.2301	0.012872	EXOC4	1
10891	4	23793644	24474394	2122	165	500199	2.2295	0.01289	PPARGC1A	1
1543	15	75011883	75017951	7	4	500199	2.2295	0.012891	CYP1A1	1
6470	17	18231187	18266856	112	13	500199	2.229	0.012907	SHMT1	1
57128	6	5047395	5261172	856	52	500199	2.2289	0.012909	LYRM4	1
50801	11	64058774	64067503	7	2	500199	2.2288	0.012912	KCNK4	1
11130	10	58117016	58121063	10	4	500199	2.2288	0.012913	ZWINT	1
25925	18	22641888	22932214	797	75	500199	2.2286	0.01292	ZNF521	1
7498	2	31557188	31637611	303	38	500199	2.2271	0.012971	XDH	1
29763	11	47199073	47208010	17	5	500199	2.2269	0.012977	PACSIN3	1
7356	11	62186507	62190678	11	4	500199	2.2262	0.013	SCGB1A1	1
7988	7	148936741	148952700	51	12	500199	2.2262	0.013001	ZNF212	1
147645	19	51834795	51845378	27	6	500199	2.226	0.013006	VSIG10L	1
374378	11	11292421	11643561	1662	166	500199	2.2259	0.01301	GALNT18	1
2249	11	69587797	69590171	7	2	500199	2.2258	0.013014	FGF4	1
7089	19	2997636	3047846	139	23	500199	2.2245	0.013059	TLE2	1
9101	15	50716579	50793280	269	18	500199	2.224	0.013074	USP8	1
51557	6	63985856	64029882	49	17	500199	2.2223	0.013132	LGSN	1
91749	6	111580482	111590263	29	10	500199	2.2216	0.013155	KIAA1919	1
6575	8	42273980	42397356	267	31	500199	2.2216	0.013156	SLC20A2	1
57468	20	44650329	44688789	138	20	500199	2.2208	0.013181	SLC12A5	1
114789	9	130830479	130871537	117	3	500199	2.2194	0.013229	SLC25A25	1
3841	6	117002367	117063030	109	15	500199	2.2187	0.013255	KPNA5	1
54852	15	69591294	69699976	299	19	500199	2.2186	0.013258	PAQR5	1
284069	17	42431101	42441235	15	8	500199	2.2183	0.013266	FAM171A2	1
283489	13	115079965	115092803	24	4	500199	2.2175	0.013293	CHAMP1	1
50863	11	131240371	132206716	3268	247	500199	2.2164	0.013332	NTM	1
93594	8	124084920	124164393	214	23	500199	2.2157	0.013355	TBC1D31	1
146712	17	80900009	81009686	540	37	500199	2.2152	0.013373	B3GNTL1	1
2703	1	147374946	147381396	29	8	500199	2.2147	0.01339	GJA8	1
5094	12	53845886	53874946	27	7	500199	2.2145	0.013398	PCBP2	1
344787	3	32023266	32033228	47	8	500199	2.2143	0.013404	ZNF860	1
90326	1	6684925	6695646	35	8	500199	2.2143	0.013405	THAP3	1
414919	8	145751599	145754485	2	1	500199	2.2143	0.013405	C8orf82	1
5870	11	73386683	73472201	255	20	500199	2.2139	0.013417	RAB6A	1
341359	12	33528348	33592754	218	21	500199	2.2134	0.013436	SYT10	1
10125	15	38780302	38857661	199	29	500199	2.2125	0.013465	RASGRP1	1
64067	14	33404115	34273382	2934	278	500199	2.2125	0.013466	NPAS3	1
84256	16	2961943	3001209	227	27	500199	2.2116	0.013496	FLYWCH1	1
4201	6	42948082	42981947	106	16	500199	2.2115	0.013501	MEA1	1
55374	5	140019012	140024989	10	3	500199	2.211	0.013518	TMCO6	1
129049	22	25202136	25322813	522	63	500199	2.211	0.013518	SGSM1	1
9628	14	72398817	73033238	2512	120	500199	2.2109	0.013523	RGS6	1
164832	2	100889753	100939195	191	13	500199	2.2105	0.013537	LONRF2	1
6772	2	191833762	191878976	110	22	500199	2.21	0.013552	STAT1	1
2827	1	27719148	27722318	2	1	500199	2.2098	0.01356	GPR3	1
32	12	109554222	109706031	504	39	500199	2.2091	0.013585	ACACB	1
5754	6	43044006	43129458	213	36	500199	2.2085	0.013605	PTK7	1
56884	4	162305044	163085186	3087	109	500199	2.2072	0.01365	FSTL5	1
23596	1	241756452	241803701	137	32	500199	2.2067	0.013669	OPN3	1
5880	22	37621301	37640339	68	13	500199	2.2064	0.013677	RAC2	1
390174	11	56467864	56468781	4	2	500199	2.2064	0.013677	OR9G1	1
100170841	17	36827956	36831187	4	2	500199	2.2055	0.01371	C17orf96	1
152519	4	48018791	48039084	66	11	500199	2.2051	0.013723	NIPAL1	1
63977	21	43218385	43299591	434	40	500199	2.2046	0.013741	PRDM15	1
27107	3	101368283	101395988	51	9	500199	2.2038	0.013771	ZBTB11	1
6522	7	150755299	150773614	54	13	500199	2.2033	0.013786	SLC4A2	1
5906	1	112162405	112256807	363	28	500199	2.2027	0.013807	RAP1A	1
390081	11	5905523	5906461	7	2	500199	2.2026	0.013812	OR52E4	1
4641	17	1367480	1396001	102	31	500199	2.2023	0.013824	MYO1C	1
114884	3	31702317	32023342	1124	115	500199	2.202	0.013834	OSBPL10	1
9625	17	79084285	79139877	232	39	500199	2.2001	0.013898	AATK	1
10899	1	153946745	153951096	2	1	500199	2.1999	0.013907	JTB	1
6892	6	33267471	33282164	32	9	500199	2.1994	0.013925	TAPBP	1
55743	12	133416937	133481459	297	18	500199	2.1991	0.013935	CHFR	1
85461	2	159825146	160089170	879	58	500199	2.1981	0.013972	TANC1	1
25843	2	198380295	198418423	61	11	500199	2.198	0.013973	MOB4	1
127254	1	75033795	75139422	173	21	500199	2.1975	0.013994	ERICH3	1
51305	8	140613081	140715299	297	45	500199	2.1974	0.013998	KCNK9	1
10978	11	57425216	57429337	3	2	500199	2.1971	0.014006	CLP1	1
8637	5	139927251	139929163	2	1	500199	2.1968	0.014016	EIF4EBP3	1
283991	17	74261286	74267379	17	5	500199	2.1967	0.01402	UBALD2	1
55197	18	33569787	33647538	169	19	500199	2.1963	0.014034	RPRD1A	1
204962	1	75667816	76081698	1083	40	500199	2.196	0.014046	SLC44A5	1
3177	11	66129992	66139961	18	4	500199	2.1958	0.014055	SLC29A2	1
152756	4	165878100	165880273	6	2	500199	2.195	0.014084	FAM218A	1
6152	3	101399934	101405564	14	7	500199	2.1948	0.014088	RPL24	1
56145	5	140180783	140391929	456	26	500199	2.1926	0.014167	PCDHA3	1
6911	16	30097114	30103258	10	5	500199	2.1922	0.014184	TBX6	1
285761	6	117803803	117891021	295	28	500199	2.1919	0.014193	DCBLD1	1
81033	17	61600695	61626338	52	11	500199	2.1918	0.014196	KCNH6	1
55821	2	3705786	3750261	193	23	500199	2.1911	0.014221	ALLC	1
120071	11	45943172	45950647	19	7	500199	2.1901	0.01426	GYLTL1B	1
94039	19	19778962	19791735	36	10	500199	2.1894	0.014285	ZNF101	1
389676	8	94146324	94179079	91	19	500199	2.1891	0.014295	C8orf87	1
285220	3	96533425	97467786	1449	82	500199	2.1886	0.014313	EPHA6	1
5150	8	66626569	66753969	354	26	500199	2.1878	0.014342	PDE7A	1
29766	15	52121825	52204335	216	13	500199	2.1877	0.014346	TMOD3	1
56955	4	88742563	88767969	98	16	500199	2.1874	0.014358	MEPE	1
56154	8	30688939	30770512	193	17	500199	2.1868	0.01438	TEX15	1
7368	4	115519611	115598202	162	23	500199	2.1863	0.014397	UGT8	1
51684	10	104263719	104393214	309	14	500199	2.1863	0.014398	SUFU	1
10010	2	161993438	162092687	179	19	500199	2.1855	0.014427	TANK	1
23413	9	132934857	132999583	230	33	500199	2.1854	0.014428	NCS1	1
9162	7	137074385	137531609	1105	69	500199	2.1854	0.01443	DGKI	1
91272	5	173034148	173043706	33	6	500199	2.1849	0.014449	BOD1	1
6711	2	54683454	54898583	727	33	500199	2.1848	0.014453	SPTBN1	1
246213	12	100750857	100815837	183	31	500199	2.1845	0.014462	SLC17A8	1
9414	9	71714875	71870124	599	46	500199	2.1842	0.014474	TJP2	1
255631	1	86194916	86622121	1563	62	500199	2.184	0.01448	COL24A1	1
23769	11	63803442	63886655	205	37	500199	2.183	0.014517	FLRT1	1
57605	12	123468027	123635376	214	29	500199	2.1829	0.014521	PITPNM2	1
7013	8	73921097	73959987	75	10	500199	2.1826	0.014533	TERF1	1
340168	6	74062785	74063999	2	1	500199	2.1813	0.014582	DPPA5	1
83449	16	72152996	72206349	148	20	500199	2.1806	0.014605	PMFBP1	1
23705	11	115039933	115375241	668	62	500199	2.1806	0.014607	CADM1	1
114784	1	33979609	34631443	1917	174	500199	2.1804	0.014615	CSMD2	1
29922	1	169101258	169337186	890	26	500199	2.1794	0.014652	NME7	1
113655	8	145733161	145736596	2	1	500199	2.178	0.014702	MFSD3	1
10062	11	47269851	47290584	47	7	500199	2.1775	0.014722	NR1H3	1
23403	19	46213887	46234151	28	12	500199	2.1774	0.014724	FBXO46	1
11278	13	74260149	74708400	1509	128	500199	2.1771	0.014737	KLF12	1
54963	20	62571182	62587800	33	10	500199	2.1764	0.014764	UCKL1	1
5531	16	30087297	30096698	10	3	500199	2.1758	0.014786	PPP4C	1
3115	6	33043703	33057473	22	4	500199	2.1757	0.014787	HLA-DPB1	1
1819	17	17991181	18011299	39	7	500199	2.175	0.014814	DRG2	1
168620	7	97840759	97844769	16	6	500199	2.1745	0.014835	BHLHA15	1
27115	6	136172834	136516709	649	68	500199	2.1741	0.014851	PDE7B	1
7025	5	92919043	92930319	9	4	500199	2.1733	0.014879	NR2F1	1
25777	22	39130719	39162338	65	12	500199	2.1728	0.014896	SUN2	1
3908	6	129204286	129837711	1758	79	500199	2.1722	0.01492	LAMA2	1
79840	2	219940046	220025587	175	14	500199	2.1701	0.014999	NHEJ1	1
112970	1	52497777	52499472	4	2	500199	2.1701	0.014999	KTI12	1
11010	12	75874513	75895716	51	8	500199	2.1698	0.015011	GLIPR1	1
6866	12	57403781	57410344	11	3	500199	2.1694	0.015025	TAC3	1
388015	14	101346569	101359826	32	11	500199	2.1685	0.01506	RTL1	1
10512	7	80371854	80551695	405	49	500199	2.1673	0.015104	SEMA3C	1
2309	6	108881026	109005972	187	23	500199	2.1671	0.015114	FOXO3	1
51719	2	231577557	231685790	203	24	500199	2.167	0.015117	CAB39	1
54858	19	18451397	18480763	94	17	500199	2.1667	0.015127	PGPEP1	1
10480	11	32605313	32624037	53	11	500199	2.1666	0.015134	EIF3M	1
137392	8	94712480	94741481	58	17	500199	2.1665	0.015137	FAM92A1	1
5978	4	57774042	57802010	81	15	500199	2.1664	0.01514	REST	1
56916	4	95128759	95212443	188	13	500199	2.1656	0.015169	SMARCAD1	1
2626	8	11534433	11617510	310	38	500199	2.1654	0.015179	GATA4	1
83938	10	77191217	78317133	2582	166	500199	2.1641	0.015229	C10orf11	1
114823	19	54959605	54973196	62	10	500199	2.1615	0.015329	LENG8	1
50651	1	8378171	8404227	84	13	500199	2.1606	0.015363	SLC45A1	1
7804	1	53708036	53793821	222	34	500199	2.1605	0.015368	LRP8	1
148170	19	54976210	54984422	27	7	500199	2.1604	0.015369	CDC42EP5	1
80028	7	5515428	5553423	169	16	500199	2.16	0.015386	FBXL18	1
84530	12	119419300	119600856	716	55	500199	2.1598	0.015394	SRRM4	1
346288	7	55861237	55930482	232	29	500199	2.1597	0.015399	SEPT14	1
4121	6	119498366	119671774	686	29	500199	2.1595	0.015406	MAN1A1	1
1351	11	63742079	63744015	4	2	500199	2.1592	0.015419	COX8A	1
3263	11	6452268	6462254	22	5	500199	2.1582	0.015457	HPX	1
285613	5	141016517	141020918	15	6	500199	2.157	0.015502	RELL2	1
113026	17	43189008	43209891	63	18	500199	2.1564	0.015526	PLCD3	1
221477	6	36853640	36896740	151	15	500199	2.1558	0.015549	C6orf89	1
283092	11	49973943	49974971	5	3	500199	2.1553	0.015568	OR4C13	1
390144	11	55606228	55607214	4	2	500199	2.155	0.015579	OR5D16	1
388115	15	40623653	40633168	27	9	500199	2.1535	0.015639	C15orf52	1
22901	17	66255323	66425516	499	76	500199	2.1534	0.015642	ARSG	1
4063	1	160765864	160798045	90	9	500199	2.1526	0.015676	LY9	1
7802	1	38022520	38032458	35	10	500199	2.1525	0.01568	DNALI1	1
3090	17	1957454	1962981	11	6	500199	2.1517	0.015709	HIC1	1
196385	12	124246786	124420267	542	41	500199	2.1517	0.015712	DNAH10	1
6605	17	38781214	38805658	47	12	500199	2.1516	0.015715	SMARCE1	1
253982	16	29912147	29931181	22	6	500199	2.1516	0.015715	ASPHD1	1
57095	1	24104876	24114722	10	5	500199	2.1504	0.015761	PITHD1	1
54106	3	52255096	52260179	8	3	500199	2.1497	0.015788	TLR9	1
222659	6	36358328	36410666	180	14	500199	2.1495	0.015798	PXT1	1
56144	5	140186672	140391929	431	27	500199	2.1488	0.015826	PCDHA4	1
55084	6	107811317	107982513	385	46	500199	2.1487	0.015828	SOBP	1
9150	18	77439801	77514510	307	19	500199	2.1484	0.01584	CTDP1	1
8801	3	67410884	67705038	1208	71	500199	2.1481	0.015852	SUCLG2	1
399694	15	49115934	49255641	385	52	500199	2.1469	0.015902	SHC4	1
7551	7	99661470	99680171	39	12	500199	2.1466	0.015914	ZNF3	1
80273	4	7061780	7069800	30	6	500199	2.1464	0.01592	GRPEL1	1
6683	2	32288660	32382706	271	19	500199	2.146	0.015936	SPAST	1
4010	9	129376722	129463311	277	37	500199	2.1457	0.015947	LMX1B	1
3219	17	46698518	46703835	16	5	500199	2.1449	0.015981	HOXB9	1
90990	8	145691432	145699499	6	3	500199	2.1442	0.016009	KIFC2	1
115950	19	11594242	11616738	80	8	500199	2.144	0.016018	ZNF653	1
143282	10	93666345	93669258	6	3	500199	2.1432	0.016047	FGFBP3	1
200014	1	52816265	52831877	29	12	500199	2.1426	0.016071	CC2D1B	1
158038	9	27948084	29212998	5063	189	500199	2.1417	0.01611	LINGO2	1
286183	8	63161501	63912211	2401	69	500199	2.1413	0.016125	NKAIN3	1
79155	4	2743387	2758103	66	14	500199	2.1407	0.016149	TNIP2	1
22854	1	107682540	108024477	856	75	500199	2.1403	0.016164	NTNG1	1
55764	3	129158671	129239350	196	12	500199	2.1395	0.016198	IFT122	1
79153	16	30115977	30125264	15	6	500199	2.1393	0.016206	GDPD3	1
23216	4	37889606	38140796	848	70	500199	2.139	0.016218	TBC1D1	1
150372	22	42776413	42833086	213	28	500199	2.1377	0.016269	NFAM1	1
256586	15	52015261	52043650	97	12	500199	2.1349	0.016386	LYSMD2	1
2620	11	22688160	22834547	428	33	500199	2.1347	0.016394	GAS2	1
53947	22	43088123	43117307	161	22	500199	2.1333	0.016448	A4GALT	1
83892	12	109886460	109915165	140	14	500199	2.1322	0.016495	KCTD10	1
1019	12	58141510	58146304	11	6	500199	2.1317	0.016516	CDK4	1
23141	12	133302254	133338451	147	25	500199	2.1316	0.01652	ANKLE2	1
10059	12	32832134	32898584	271	7	500199	2.1312	0.016536	DNM1L	1
26524	13	21547175	21635722	266	21	500199	2.1311	0.01654	LATS2	1
255374	7	99724317	99726121	2	1	500199	2.131	0.016544	MBLAC1	1
8431	1	27237975	27240567	6	3	500199	2.131	0.016545	NR0B2	1
84861	22	20795806	20850170	105	9	500199	2.1307	0.016556	KLHL22	1
64122	17	80693452	80709073	59	10	500199	2.1306	0.01656	FN3K	1
3600	4	142557749	142655140	200	24	500199	2.1301	0.016583	IL15	1
161253	14	23352374	23356889	8	5	500199	2.1295	0.016607	REM2	1
79056	11	32851309	32879669	87	13	500199	2.1282	0.016659	PRRG4	1
120526	11	31391377	31454382	104	13	500199	2.1279	0.016672	DNAJC24	1
885	3	42299315	42307662	24	7	500199	2.1278	0.016679	CCK	1
5152	21	44073862	44195619	540	46	500199	2.1271	0.016704	PDE9A	1
25861	9	117164360	117267789	364	27	500199	2.1263	0.016739	DFNB31	1
388813	21	15964484	16015428	157	22	500199	2.1262	0.016743	LOC388813	1
152518	4	47849250	47916684	189	18	500199	2.126	0.016752	NFXL1	1
341947	14	93813537	93814700	8	3	500199	2.1256	0.016767	COX8C	1
2125	17	74002926	74023533	57	12	500199	2.1255	0.016771	EVPL	1
199920	1	57184477	57285369	361	51	500199	2.1252	0.016784	C1orf168	1
219473	11	56085783	56086721	3	2	500199	2.1243	0.016821	OR8K3	1
149175	1	38259721	38267278	13	6	500199	2.1232	0.016867	MANEAL	1
3995	11	61640998	61659006	33	5	500199	2.1231	0.016874	FADS3	1
79863	18	77794346	77810652	63	9	500199	2.1227	0.016888	RBFA	1
401551	9	127615627	127620170	13	3	500199	2.1226	0.016893	WDR38	1
6257	6	33161362	33168630	11	4	500199	2.1226	0.016895	RXRB	1
440590	1	53308183	53360247	141	12	500199	2.1225	0.016898	ZYG11A	1
399687	17	27400528	27507432	252	22	500199	2.122	0.016918	MYO18A	1
2055	8	1703944	1734736	106	10	500199	2.1205	0.01698	CLN8	1
152789	4	6026661	6202318	627	100	500199	2.1199	0.017008	JAKMIP1	1
6882	6	34845555	34855908	28	9	500199	2.1195	0.017023	TAF11	1
199731	19	44126519	44143991	36	9	500199	2.1193	0.017033	CADM4	1
11131	6	44126548	44152139	98	19	500199	2.1187	0.017059	CAPN11	1
283159	11	124179736	124180662	6	2	500199	2.1185	0.017065	OR8D1	1
9689	2	201676262	201688569	16	4	500199	2.118	0.017088	BZW1	1
222183	7	75831211	75916609	164	20	500199	2.1164	0.017154	SRRM3	1
23324	4	6576902	6624188	134	20	500199	2.1164	0.017157	MAN2B2	1
2771	3	50264120	50296786	43	12	500199	2.1161	0.01717	GNAI2	1
9037	5	9035138	9546233	1721	150	500199	2.116	0.017171	SEMA5A	1
84942	15	85185607	85197521	32	7	500199	2.116	0.017174	WDR73	1
151188	2	153574407	153617767	120	19	500199	2.1158	0.017179	ARL6IP6	1
81788	1	205271191	205290883	64	17	500199	2.1156	0.017189	NUAK2	1
27252	1	173684063	173755960	92	15	500199	2.1156	0.01719	KLHL20	1
84958	1	27668483	27680423	31	10	500199	2.1145	0.017235	SYTL1	1
431705	2	96789589	96804175	26	8	500199	2.1142	0.017251	ASTL	1
1759	9	130965634	131017528	112	18	500199	2.1139	0.01726	DNM1	1
5493	16	4932508	4987136	220	36	500199	2.1139	0.017262	PPL	1
255403	4	124420	156491	85	14	500199	2.1138	0.017264	ZNF718	1
57569	11	110447759	110583912	367	24	500199	2.1135	0.01728	ARHGAP20	1
5706	14	53173894	53194716	29	7	500199	2.1134	0.017283	PSMC6	1
112950	1	43849579	43855483	6	3	500199	2.1113	0.017373	MED8	1
1031	1	51434367	51440309	12	5	500199	2.1109	0.01739	CDKN2C	1
284654	1	38076821	38100595	73	15	500199	2.1107	0.0174	RSPO1	1
56660	2	47747914	47797470	135	38	500199	2.1106	0.017403	KCNK12	1
3680	3	37493813	37861281	1132	94	500199	2.1095	0.017452	ITGA9	1
57048	17	7293046	7298162	8	3	500199	2.1094	0.017455	PLSCR3	1
55876	17	38060848	38074903	49	4	500199	2.1094	0.017456	GSDMB	1
399888	11	47608230	47610746	3	2	500199	2.1092	0.017464	FAM180B	1
57448	2	32581735	32843966	654	29	500199	2.1086	0.017489	BIRC6	1
23197	5	175875356	175937075	115	15	500199	2.1081	0.01751	FAF2	1
2802	12	133345495	133405659	230	27	500199	2.108	0.017516	GOLGA3	1
341392	12	7456928	7480969	54	12	500199	2.108	0.017516	ACSM4	1
435	7	65540776	65558330	41	7	500199	2.1077	0.017529	ASL	1
54838	10	104503727	104576022	230	27	500199	2.1076	0.017533	WBP1L	1
64744	1	40839378	40888998	122	22	500199	2.1067	0.017571	SMAP2	1
9409	11	45931220	45939674	19	4	500199	2.1063	0.017588	PEX16	1
3131	17	53342321	53402426	140	29	500199	2.1059	0.017606	HLF	1
51067	12	32878195	32908895	93	8	500199	2.1053	0.017635	YARS2	1
5608	17	67410838	67538470	316	45	500199	2.1052	0.017636	MAP2K6	1
5071	6	161768590	163148834	5458	267	500199	2.1044	0.017673	PARK2	1
83959	20	3208063	3222109	62	13	500199	2.1044	0.017674	SLC4A11	1
58517	14	73525221	73588749	138	24	500199	2.1028	0.017741	RBM25	1
124641	17	1945277	1946725	6	2	500199	2.1019	0.01778	OVCA2	1
146433	16	70613798	70694585	307	20	500199	2.1018	0.017783	IL34	1
10911	1	7907672	7913551	23	9	500199	2.1018	0.017785	UTS2	1
9379	11	64373646	64490660	175	18	500199	2.1011	0.017815	NRXN2	1
26053	7	69063905	70257885	2817	91	500199	2.1009	0.017825	AUTS2	1
6815	14	53196883	53241707	100	15	500199	2.1	0.017864	STYX	1
197	3	186330850	186339107	24	7	500199	2.0995	0.017888	AHSG	1
283629	14	24674753	24677568	3	1	500199	2.0989	0.017914	TSSK4	1
9513	17	7494548	7518215	47	13	500199	2.0985	0.017932	FXR2	1
83752	16	48278211	48387888	145	16	500199	2.0981	0.017947	LONP2	1
80757	14	105992953	105996554	2	1	500199	2.0976	0.017971	TMEM121	1
114757	17	74523430	74533987	11	4	500199	2.0976	0.017971	CYGB	1
79754	10	5680820	5708558	170	41	500199	2.0975	0.017976	ASB13	1
80036	9	73143979	74061782	3085	134	500199	2.0974	0.017977	TRPM3	1
6778	12	57489187	57505196	23	8	500199	2.0963	0.01803	STAT6	1
10485	1	156374048	156426441	62	18	500199	2.0962	0.018032	C1orf61	1
3300	2	220144040	220151622	17	4	500199	2.0957	0.018054	DNAJB2	1
1434	20	47662783	47713497	131	14	500199	2.0955	0.018062	CSE1L	1
3304	6	31789964	31798032	2	1	500199	2.0948	0.018094	HSPA1B	1
6428	6	36562090	36572244	39	6	500199	2.0942	0.018119	SRSF3	1
6482	8	134467091	134584697	474	83	500199	2.0942	0.018122	ST3GAL1	1
867	11	119076986	119178859	148	16	500199	2.0938	0.018138	CBL	1
255762	16	21995186	22012431	16	7	500199	2.0938	0.01814	PDZD9	1
24141	20	9495005	9511171	65	14	500199	2.0937	0.018145	LAMP5	1
81631	16	87423157	87438380	60	17	500199	2.0936	0.018148	MAP1LC3B	1
221833	7	20821894	20826508	5	2	500199	2.0936	0.018149	SP8	1
257236	4	7042576	7044728	3	2	500199	2.0935	0.018152	CCDC96	1
253980	16	29917657	29937545	36	6	500199	2.0933	0.018163	KCTD13	1
25948	7	32907778	32931468	52	9	500199	2.0913	0.018251	KBTBD2	1
9728	15	49280835	49338760	118	16	500199	2.0906	0.018281	SECISBP2L	1
799	7	93053799	93204042	419	34	500199	2.0903	0.018294	CALCR	1
55152	3	49052832	49058504	6	3	500199	2.0894	0.018337	DALRD3	1
10922	7	150773708	150777970	6	4	500199	2.0887	0.018366	FASTK	1
23122	3	33537737	33759705	433	35	500199	2.0887	0.018368	CLASP2	1
6324	19	35521555	35531353	25	7	500199	2.0882	0.018389	SCN1B	1
56181	1	26146397	26159433	30	2	500199	2.0881	0.018393	MTFR1L	1
100507203	6	131148545	131158275	42	9	500199	2.0859	0.018496	SMLR1	1
6332	2	167260083	167343481	234	28	500199	2.0858	0.018498	SCN7A	1
401285	6	167584081	167596396	29	10	500199	2.0858	0.018498	TCP10L2	1
147694	19	57901218	57913919	27	9	500199	2.0857	0.018505	ZNF548	1
29106	15	51973550	52013223	101	17	500199	2.0855	0.01851	SCG3	1
23408	6	13574506	13615390	64	12	500199	2.0855	0.018511	SIRT5	1
94059	19	54972976	54974894	10	5	500199	2.0855	0.018512	LENG9	1
1440	17	38171614	38174066	11	3	500199	2.0852	0.018526	CSF3	1
391192	1	248223984	248224922	7	2	500199	2.0851	0.01853	OR2L3	1
157922	9	138700333	138799060	163	21	500199	2.085	0.018535	CAMSAP1	1
10057	3	183637722	183735803	255	18	500199	2.0845	0.018558	ABCC5	1
9064	1	27681670	27693558	28	9	500199	2.0844	0.018562	MAP3K6	1
101929087	7	152841290	152841673	6	1	500199	2.0843	0.018566	LOC101929087	1
4223	7	15650837	15726308	270	29	500199	2.0842	0.018573	MEOX2	1
1020	7	150750899	150755052	8	3	500199	2.0831	0.018619	CDK5	1
442117	4	172734575	173961559	3136	125	500199	2.0831	0.018619	GALNTL6	1
54756	3	57124010	57204345	221	25	500199	2.0829	0.01863	IL17RD	1
51131	13	50069746	50103123	106	13	500199	2.0819	0.018675	PHF11	1
284067	17	41857803	41862054	13	2	500199	2.0813	0.018701	C17orf105	1
127396	1	40997233	41013841	58	9	500199	2.0809	0.018721	ZNF684	1
64834	1	43829068	43833745	7	4	500199	2.0806	0.018733	ELOVL1	1
1301	1	103342023	103574052	1050	34	500199	2.0798	0.01877	COL11A1	1
140685	20	62375021	62463731	399	19	500199	2.0794	0.01879	ZBTB46	1
7386	19	29698167	29704136	20	6	500199	2.0794	0.018792	UQCRFS1	1
140700	20	62605466	62611182	18	3	500199	2.0793	0.018794	SAMD10	1
6695	5	136310987	136835018	1563	84	500199	2.0776	0.018871	SPOCK1	1
388553	19	46236515	46267376	57	12	500199	2.0773	0.018887	BHMG1	1
7850	2	102608306	102644885	144	11	500199	2.0772	0.018893	IL1R2	1
57149	16	20911204	20936328	36	8	500199	2.0766	0.018921	LYRM1	1
2702	1	147228332	147253165	106	15	500199	2.0765	0.018924	GJA5	1
11122	20	40701392	41818557	3798	245	500199	2.0763	0.018932	PTPRT	1
2876	3	49394609	49395791	2	1	500199	2.0763	0.018933	GPX1	1
27125	5	132211071	132299354	201	14	500199	2.0758	0.018957	AFF4	1
1716	2	74153953	74186088	86	9	500199	2.0752	0.018985	DGUOK	1
8796	13	78109809	78219398	290	25	500199	2.0748	0.019002	SCEL	1
9789	11	74660292	74690076	61	11	500199	2.0724	0.019116	SPCS2	1
10950	21	18965968	18985268	22	6	500199	2.0712	0.01917	BTG3	1
115123	5	126203406	126366500	442	12	500199	2.0706	0.019196	MARCH3	1
23140	17	3907739	4046314	493	21	500199	2.0693	0.019258	ZZEF1	1
11077	21	44949066	45079380	266	15	500199	2.0692	0.019263	HSF2BP	1
113452	1	33360196	33367041	10	3	500199	2.0692	0.019263	TMEM54	1
23264	22	41697507	41756151	97	11	500199	2.0686	0.019293	ZC3H7B	1
23240	4	154387498	154558760	527	60	500199	2.0678	0.019328	KIAA0922	1
60682	6	71377474	71571718	452	27	500199	2.0676	0.019341	SMAP1	1
1589	6	32006093	32009447	8	4	500199	2.0671	0.019361	CYP21A2	1
128977	22	19428409	19435755	15	5	500199	2.0671	0.019361	C22orf39	1
26291	19	49258816	49261587	7	3	500199	2.0663	0.019399	FGF21	1
3674	17	42449550	42466873	18	5	500199	2.0653	0.019448	ITGA2B	1
7869	3	50305040	50314573	10	5	500199	2.0651	0.019459	SEMA3B	1
2904	12	13713684	14133022	1509	90	500199	2.0635	0.019534	GRIN2B	1
199692	19	11708235	11729974	71	8	500199	2.0632	0.019547	ZNF627	1
160287	11	18477374	18501814	66	16	500199	2.0631	0.019553	LDHAL6A	1
79680	22	19833661	19842371	31	6	500199	2.0628	0.019565	C22orf29	1
5662	10	104162374	104179691	24	9	500199	2.0624	0.019587	PSD	1
23186	14	103058996	103196913	369	21	500199	2.0618	0.019611	RCOR1	1
64137	11	119019750	119033375	25	6	500199	2.0603	0.019685	ABCG4	1
55051	14	90744398	90798481	138	19	500199	2.0595	0.019725	NRDE2	1
9727	16	475649	572485	176	14	500199	2.0593	0.019731	RAB11FIP3	1
55248	1	212537816	212588267	125	22	500199	2.0592	0.019739	TMEM206	1
4976	3	193310933	193415600	286	15	500199	2.0574	0.019822	OPA1	1
353145	1	152538175	152539229	1	1	500199	2.0573	0.01983	LCE3E	1
29122	3	46753606	46759373	22	7	500199	2.0555	0.019916	PRSS50	1
130574	2	150186499	150330662	326	34	500199	2.0548	0.019951	LYPD6	1
22979	2	25264973	25382004	274	25	500199	2.0545	0.019965	EFR3B	1
23350	3	142720366	142779567	118	10	500199	2.0537	0.020004	U2SURP	1
8972	7	141695676	141806547	258	33	500199	2.0533	0.020021	MGAM	1
90416	15	40824083	40857252	100	10	500199	2.0527	0.020053	C15orf57	1
83451	7	73150424	73153190	6	3	500199	2.0523	0.020072	ABHD11	1
171425	13	100258919	100549388	885	87	500199	2.0523	0.020072	CLYBL	1
54467	7	91875530	92030698	190	26	500199	2.0522	0.020073	ANKIB1	1
204	1	33473541	33502512	57	11	500199	2.0519	0.020091	AK2	1
51542	2	64119280	64246526	434	35	500199	2.0509	0.02014	VPS54	1
64062	13	79885962	79980393	278	11	500199	2.0496	0.020201	RBM26	1
6917	8	54879116	54935008	106	9	500199	2.0482	0.02027	TCEA1	1
728597	2	3751188	3895001	628	51	500199	2.0482	0.020271	DCDC2C	1
221960	7	6838566	6865926	4	2	500199	2.0478	0.02029	CCZ1B	1
5013	2	63277192	63284966	10	5	500199	2.0476	0.0203	OTX1	1
3996	17	18128907	18148189	43	6	500199	2.0471	0.020326	LLGL1	1
170463	19	18529679	18545372	29	6	500199	2.047	0.020327	SSBP4	1
6382	2	20400558	20425194	78	12	500199	2.046	0.020378	SDC1	1
222008	7	54610019	54636948	85	15	500199	2.0452	0.020416	VSTM2A	1
27095	1	36602170	36621654	25	4	500199	2.0451	0.020423	TRAPPC3	1
51059	8	139142266	139509065	1313	113	500199	2.0448	0.020439	FAM135B	1
7419	8	42249279	42263455	19	6	500199	2.0444	0.020457	VDAC3	1
145282	14	37667118	38020464	721	24	500199	2.0437	0.020491	MIPOL1	1
3240	16	72088470	72094955	13	5	500199	2.0435	0.020499	HP	1
116135	3	26664300	26752267	275	31	500199	2.043	0.020527	LRRC3B	1
122011	13	37677397	37679801	8	2	500199	2.0426	0.020546	CSNK1A1L	1
1613	19	3958451	3971097	22	4	500199	2.0415	0.020602	DAPK3	1
4190	2	63815743	63834331	39	6	500199	2.0411	0.020618	MDH1	1
85416	13	100615275	100624178	14	6	500199	2.0406	0.020647	ZIC5	1
55030	14	55738021	55820329	271	16	500199	2.04	0.020674	FBXO34	1
11069	2	173600525	173917621	982	79	500199	2.0398	0.020687	RAPGEF4	1
10628	1	145438438	145442635	5	3	500199	2.0395	0.020698	TXNIP	1
3760	2	155555093	155714864	566	58	500199	2.0394	0.020706	KCNJ3	1
152831	4	39408473	39453153	149	31	500199	2.0384	0.020757	KLB	1
5073	16	14529557	14724128	329	25	500199	2.0382	0.020765	PARN	1
222256	7	105517251	105676877	605	83	500199	2.0371	0.020818	CDHR3	1
57473	20	62588057	62601223	34	7	500199	2.037	0.020824	ZNF512B	1
6092	3	75955845	77699115	5782	239	500199	2.0356	0.020893	ROBO2	1
4640	12	57422301	57444549	54	8	500199	2.0342	0.020967	MYO1A	1
253738	10	131633496	131762546	209	49	500199	2.0337	0.020991	EBF3	1
140625	1	2938046	2939467	2	1	500199	2.0336	0.020994	ACTRT2	1
341405	12	52281745	52285505	20	6	500199	2.0334	0.021004	ANKRD33	1
55184	20	18364011	18447995	296	27	500199	2.0334	0.021007	DZANK1	1
121340	12	53720359	53730167	13	6	500199	2.033	0.021025	SP7	1
130940	2	159027869	159313297	1285	50	500199	2.0329	0.02103	CCDC148	1
4217	6	136878184	137113656	451	49	500199	2.0329	0.021032	MAP3K5	1
100533183	12	124457762	124800570	1092	88	500199	2.0322	0.021066	ZNF664-FAM101A	1
23481	22	30972612	31003000	143	29	500199	2.0319	0.02108	PES1	1
105	10	1223253	1779670	2463	203	500199	2.0314	0.021107	ADARB2	1
166	19	3052908	3062964	8	2	500199	2.0314	0.021109	AES	1
5364	3	48445261	48471460	29	7	500199	2.031	0.021128	PLXNB1	1
3433	10	91061706	91069033	18	8	500199	2.0308	0.02114	IFIT2	1
51742	1	235330210	235491532	402	16	500199	2.0306	0.021146	ARID4B	1
81873	9	127626267	127640012	12	4	500199	2.0306	0.021148	ARPC5L	1
79596	13	79188421	79233314	102	10	500199	2.0296	0.021197	RNF219	1
23026	13	109248500	109860355	2514	166	500199	2.0295	0.021201	MYO16	1
5507	10	93388197	93392858	6	4	500199	2.0289	0.021232	PPP1R3C	1
117153	14	39703125	39722575	51	10	500199	2.0286	0.021251	MIA2	1
121643	12	109715783	109747025	71	14	500199	2.0283	0.021266	FOXN4	1
51725	3	121312170	121349139	138	30	500199	2.0255	0.021407	FBXO40	1
8111	14	91698876	91730898	102	12	500199	2.0253	0.021417	GPR68	1
151987	3	73045985	73118349	271	10	500199	2.0251	0.021431	PPP4R2	1
84447	11	64894751	64902285	10	4	500199	2.025	0.021434	SYVN1	1
415116	22	50354143	50357720	4	1	500199	2.0249	0.021438	PIM3	1
636	12	32259713	32536567	1213	59	500199	2.0246	0.021455	BICD1	1
51520	5	145492589	145562294	269	6	500199	2.0244	0.021466	LARS	1
120425	11	118064442	118095809	94	9	500199	2.0224	0.021565	AMICA1	1
8635	6	167342992	167370077	91	22	500199	2.0221	0.021584	RNASET2	1
10912	9	92219913	92221470	6	3	500199	2.022	0.021587	GADD45G	1
79591	10	103605356	103815932	310	29	500199	2.0218	0.021596	C10orf76	1
2661	5	132196877	132202238	12	3	500199	2.0215	0.021614	GDF9	1
114805	2	154728426	155310489	1951	60	500199	2.0215	0.021616	GALNT13	1
6548	1	27425300	27481621	71	9	500199	2.0208	0.021652	SLC9A1	1
7919	6	31497996	31510252	14	8	500199	2.0196	0.021713	DDX39B	1
120775	11	6942233	6943225	7	3	500199	2.0192	0.021735	OR2D3	1
1611	5	10679342	10761387	312	18	500199	2.0188	0.021756	DAP	1
64789	1	40974391	40982228	31	7	500199	2.0174	0.021829	EXO5	1
8099	12	123745517	123756863	35	8	500199	2.0171	0.021845	CDK2AP1	1
84065	1	27648636	27662891	38	11	500199	2.0166	0.021868	TMEM222	1
55776	6	39071840	39082865	31	11	500199	2.0155	0.021924	SAYSD1	1
51063	10	105206543	105212162	8	5	500199	2.0152	0.02194	CALHM2	1
79894	1	249132409	249143716	12	4	500199	2.0151	0.021948	ZNF672	1
9508	4	73146686	73434516	533	32	500199	2.0148	0.021962	ADAMTS3	1
26579	11	69061613	69064754	10	3	500199	2.0145	0.021976	MYEOV	1
126364	19	18501947	18508428	21	4	500199	2.013	0.022057	LRRC25	1
10142	7	91570181	91739987	328	9	500199	2.0128	0.022067	AKAP9	1
56995	6	158653268	158932860	1093	29	500199	2.0127	0.022072	TULP4	1
7360	2	64068084	64118696	131	25	500199	2.0122	0.022099	UGP2	1
7037	3	195776155	195809032	121	13	500199	2.0121	0.022105	TFRC	1
57120	6	117881432	117923705	94	16	500199	2.0118	0.022119	GOPC	1
55112	7	158649269	158738883	292	19	500199	2.0114	0.022142	WDR60	1
5360	20	44527259	44541003	35	13	500199	2.0111	0.022157	PLTP	1
134492	5	162880586	162887143	11	4	500199	2.0103	0.022199	NUDCD2	1
338675	11	56408965	56409915	2	1	500199	2.0101	0.02221	OR5AP2	1
60560	9	88556009	88638350	102	25	500199	2.0098	0.022224	NAA35	1
150921	2	27371835	27376402	5	2	500199	2.0089	0.022273	TCF23	1
8928	8	145699115	145701718	3	2	500199	2.0084	0.022301	FOXH1	1
9640	15	85291818	85349663	163	25	500199	2.0084	0.022301	ZNF592	1
57419	20	19193290	19703541	1722	116	500199	2.0081	0.022318	SLC24A3	1
8342	6	27782822	27783267	1	1	500199	2.008	0.02232	HIST1H2BM	1
3741	12	5153085	5155954	6	4	500199	2.008	0.022321	KCNA5	1
26301	9	136028335	136039320	48	13	500199	2.0077	0.022339	GBGT1	1
8856	3	119499331	119552295	163	30	500199	2.0076	0.022343	NR1I2	1
5031	11	72975550	73009670	71	7	500199	2.0075	0.022347	P2RY6	1
9306	18	67956137	67997435	152	25	500199	2.0074	0.022354	SOCS6	1
55521	5	114460459	114516243	151	22	500199	2.0064	0.022405	TRIM36	1
84920	12	34175216	34181237	16	4	500199	2.0052	0.022469	ALG10	1
283152	11	119060963	119072160	15	5	500199	2.0051	0.022474	CCDC153	1
55515	2	220378892	220403494	60	13	500199	2.0047	0.0225	ASIC4	1
[truncated: 15,863 more rows]

## Sheet: S3.2
S3.2 Tested Genes in MAGMA Associated with BIP-I.
GENE	CHR	START	STOP	NSNPS	NPARAM	N	ZSTAT	P	GENENAME	P_ADJ
775	12	2079952	2807115	1924	173	475038	6.4934	4.1963e-11	CACNA1C	7.49501e-07
8379	7	1855428	2272583	1590	31	475038	6.3352	1.185e-10	MAD1L1	2.11653e-06
5339	8	144989321	145050913	149	9	475038	6.1663	3.4943e-10	PLEC	6.24117e-06
3992	11	61567097	61584529	20	3	475038	6.1591	3.6575e-10	FADS1	6.53266e-06
746	11	61556602	61560085	6	2	475038	6.1501	3.872e-10	TMEM258	6.91578e-06
84875	8	145051320	145060635	15	3	475038	6.1162	4.7924e-10	PARP10	8.55971e-06
9415	11	61583675	61634826	130	16	475038	6.0824	5.9201e-10	FADS2	1.05739e-05
783	10	18429373	18830688	1445	109	475038	6.0611	6.7611e-10	CACNB2	1.2076e-05
9640	15	85291818	85349663	115	16	475038	6.0215	8.6418e-10	ZNF592	1.54351e-05
9881	3	36868308	36986548	235	21	475038	5.9727	1.1665e-09	TRANK1	2.08349e-05
745	11	61520121	61555990	57	12	475038	5.9601	1.2605e-09	MYRF	2.25138e-05
84942	15	85185607	85197521	30	6	475038	5.9338	1.4797e-09	WDR73	2.64289e-05
3745	20	47988505	48099181	388	36	475038	5.9254	1.5577e-09	KCNB1	2.78221e-05
55690	11	65837747	66012218	272	14	475038	5.8578	2.3447e-09	PACS1	4.18787e-05
55830	3	52728500	52740099	14	3	475038	5.8409	2.5955e-09	GLT8D1	4.63582e-05
55193	3	52579368	52719866	292	11	475038	5.8322	2.735e-09	PBRM1	4.88498e-05
9671	12	108523511	108644314	312	25	475038	5.7744	3.8624e-09	WSCD2	6.89863e-05
6196	6	166822854	167275948	1549	134	475038	5.7487	4.4971e-09	RPS6KA2	8.03227e-05
4828	15	85198360	85201802	10	4	475038	5.7306	5.0053e-09	NMB	8.93997e-05
4482	8	9911830	10286401	1483	67	475038	5.6924	6.2631e-09	MSRA	0.000111865
28972	3	52739792	52742198	4	2	475038	5.6659	7.3122e-09	SPCS1	0.000130603
6787	3	52744796	52804965	117	10	475038	5.6657	7.3213e-09	NEK4	0.000130766
26354	3	52719936	52728513	11	3	475038	5.658	7.6579e-09	GNL3	0.000136778
404037	19	19366450	19373596	16	3	475038	5.5742	1.2432e-08	HAPLN4	0.000222048
3362	1	19991780	20006055	38	8	475038	5.5519	1.4126e-08	HTR6	0.000252304
57519	15	42867857	43013196	155	13	475038	5.539	1.521e-08	STARD9	0.000271666
54993	15	85144249	85166947	36	9	475038	5.5047	1.8493e-08	ZSCAN2	0.000330303
11317	20	43935483	43946464	20	4	475038	5.3735	3.8603e-08	RBPJL	0.000689488
11120	6	26458132	26476849	63	12	475038	5.3527	4.3326e-08	BTN2A1	0.000773846
2907	8	145064226	145067596	3	1	475038	5.341	4.6213e-08	GRINA	0.00082541
7343	17	42282401	42298994	22	6	475038	5.3344	4.7921e-08	UBTF	0.000855917
3609	19	10764937	10803095	49	7	475038	5.322	5.1312e-08	ILF3	0.000916484
389125	3	52867131	52869235	7	2	475038	5.3126	5.403e-08	MUSTN1	0.00096503
6671	7	21467689	21554440	242	30	475038	5.3081	5.5392e-08	SP4	0.000989357
146059	15	43015760	43029417	27	4	475038	5.308	5.5413e-08	CDAN1	0.000989732
23478	15	85212768	85259691	85	15	475038	5.2583	7.2679e-08	SEC11A	0.00129812
7726	6	30152232	30181271	108	15	475038	5.2471	7.7257e-08	TRIM26	0.00137989
254263	11	66045672	66051685	5	2	475038	5.241	7.9838e-08	CNIH2	0.00142599
108	5	7396343	7830194	1071	78	475038	5.2278	8.578e-08	ADCY2	0.00153212
6789	20	43595120	43708600	193	13	475038	5.2264	8.6431e-08	STK4	0.00154374
3700	3	52847006	52864717	39	5	475038	5.214	9.2385e-08	ITIH4	0.00165009
9885	20	60813541	60871269	155	16	475038	5.1983	1.0055e-07	OSBPL2	0.00179592
120	10	111765627	111895323	154	18	475038	5.18	1.1092e-07	ADD3	0.00198114
100526772	3	52867131	52931597	121	10	475038	5.1795	1.1122e-07	TMEM110-MUSTN1	0.0019865
375346	3	52870772	52931597	109	9	475038	5.1507	1.2979e-07	TMEM110	0.00231818
6406	20	43835605	43838414	6	2	475038	5.1277	1.4669e-07	SEMG1	0.00262003
11252	22	43265772	43411184	404	15	475038	5.1261	1.479e-07	PACSIN2	0.00264164
23438	5	140071011	140078903	11	3	475038	5.1052	1.6526e-07	HARS2	0.00295171
8368	6	27840926	27841289	1	1	475038	5.1027	1.674e-07	HIST1H4L	0.00298993
79703	11	66512207	66613997	81	16	475038	5.1001	1.6976e-07	C11orf80	0.00303208
10281	21	39426313	39493454	121	21	475038	5.0966	1.729e-07	DSCR4	0.00308817
255252	15	42834720	42841002	9	4	475038	5.0874	1.8148e-07	LRRC57	0.00324141
8341	6	27805544	27821533	27	5	475038	5.0774	1.9127e-07	HIST1H2BN	0.00341627
1794	5	169064251	169510386	1345	113	475038	5.0573	2.1256e-07	DOCK2	0.00379653
3009	6	27834570	27835359	4	2	475038	5.0464	2.2507e-07	HIST1H1B	0.00401998
51079	19	19626550	19639858	27	4	475038	5.0149	2.6535e-07	NDUFA13	0.00473942
3699	3	52828784	52843025	22	7	475038	5.0096	2.7269e-07	ITIH3	0.00487052
148113	19	19649057	19657468	16	2	475038	5.0049	2.7947e-07	CILP2	0.00499161
9326	17	34842471	34855154	20	5	475038	4.9988	2.8843e-07	ZNHIT3	0.00515165
253559	3	85008133	86123579	2668	54	475038	4.9956	2.9332e-07	CADM2	0.00523899
400359	15	38988799	38992239	21	4	475038	4.9868	3.0691e-07	C15orf53	0.00548172
81697	6	27878963	27880174	4	2	475038	4.9809	3.1644e-07	OR2B2	0.00565193
89792	11	65808236	65816651	17	4	475038	4.9665	3.4091e-07	GAL3ST3	0.00608899
64837	11	66024765	66035332	13	3	475038	4.964	3.4532e-07	KLC2	0.00616776
79893	17	34900737	34946278	78	11	475038	4.9527	3.6601e-07	GGNBP2	0.0065373
79154	17	34948226	34957233	15	3	475038	4.9458	3.791e-07	DHRS11	0.00677111
83851	14	62331567	62573915	777	62	475038	4.9364	3.9779e-07	SYT16	0.00710493
10897	11	66052051	66056638	5	2	475038	4.9281	4.1519e-07	YIF1A	0.00741571
23166	3	52529354	52558512	47	12	475038	4.9174	4.3847e-07	STAB1	0.00783151
2237	11	61560109	61564716	3	2	475038	4.9163	4.4105e-07	FEN1	0.00787759
5266	20	43803540	43805185	15	3	475038	4.9055	4.659e-07	PI3	0.00832144
54106	3	52255096	52260179	4	2	475038	4.9024	4.7338e-07	TLR9	0.00845504
53345	19	19374841	19384074	22	5	475038	4.8916	5.0022e-07	TM6SF2	0.00893443
3697	3	52811602	52826084	30	4	475038	4.8596	5.8801e-07	ITIH1	0.0105024
56141	5	140213969	140391929	320	18	475038	4.8507	6.1521e-07	PCDHA7	0.0109883
54853	5	140044384	140051930	13	4	475038	4.8445	6.3469e-07	WDR55	0.0113362
2796	8	25276774	25282556	6	3	475038	4.842	6.4267e-07	GNRH1	0.0114787
78999	11	66624558	66627946	2	1	475038	4.8419	6.4293e-07	LRFN4	0.0114834
146057	15	43030928	43213037	176	21	475038	4.8278	6.902e-07	TTBK2	0.0123277
4681	1	19969723	19984949	48	13	475038	4.7986	7.9875e-07	NBL1	0.0142665
374887	19	19639670	19648393	16	3	475038	4.7945	8.155e-07	YJEFN3	0.0145656
56144	5	140186672	140391929	357	19	475038	4.7908	8.3046e-07	PCDHA4	0.0148328
6407	20	43850010	43853099	10	2	475038	4.7896	8.3574e-07	SEMG2	0.0149272
8343	6	26199787	26200216	5	3	475038	4.7766	8.9161e-07	HIST1H2BF	0.015925
145173	13	31774112	31906413	294	20	475038	4.7658	9.4075e-07	B3GALTL	0.0168027
3931	16	67973787	67978656	3	2	475038	4.7628	9.5469e-07	LCAT	0.0170517
84059	5	89854617	90460254	1327	67	475038	4.7624	9.5631e-07	ADGRV1	0.0170807
51460	3	52933221	53080089	283	16	475038	4.759	9.7299e-07	SFMBT1	0.0173786
2735	12	57853918	57866051	29	4	475038	4.7574	9.8052e-07	GLI1	0.0175131
9752	5	140227357	140391929	309	17	475038	4.7454	1.0405e-06	PCDHA9	0.0185844
5091	11	66615993	66725847	193	23	475038	4.7442	1.0467e-06	PC	0.0186951
4665	12	57482677	57489259	10	5	475038	4.7369	1.0852e-06	NAB2	0.0193828
6000	1	240938817	241520505	1778	148	475038	4.7279	1.1345e-06	RGS7	0.0202633
63931	1	174982094	174992591	18	5	475038	4.7198	1.1804e-06	MRPS14	0.0210831
3035	5	140053490	140071681	28	5	475038	4.708	1.251e-06	HARS	0.0223441
211	3	52232099	52248343	14	2	475038	4.7027	1.2835e-06	ALAS1	0.0229246
3558	4	123372625	123377650	6	3	475038	4.7017	1.2901e-06	IL2	0.0230425
78995	17	42219274	42239844	27	5	475038	4.6913	1.3571e-06	C17orf53	0.0242392
55374	5	140019012	140024989	11	3	475038	4.687	1.3863e-06	TMCO6	0.0247607
100131897	5	169290719	169407744	297	46	475038	4.6841	1.4058e-06	FAM196B	0.025109
241	13	31287615	31338565	195	25	475038	4.6757	1.4646e-06	ALOX5AP	0.0261592
8451	13	113862507	113919392	123	6	475038	4.6689	1.5143e-06	CUL4A	0.0270469
54882	5	139781399	139919441	89	17	475038	4.6645	1.5471e-06	ANKHD1	0.0276328
2859	2	241544825	241570676	97	27	475038	4.6587	1.5908e-06	GPR35	0.0284133
116068	5	89811443	89825401	28	4	475038	4.6461	1.6912e-06	LYSMD3	0.0302065
255104	1	20008706	20126424	376	49	475038	4.6458	1.6936e-06	TMCO4	0.0302494
6712	11	66449967	66496716	37	13	475038	4.6426	1.7199e-06	SPTBN2	0.0307191
23248	1	150336624	150449042	305	12	475038	4.6403	1.7397e-06	RPRD2	0.0310728
64919	14	99635624	99738514	245	40	475038	4.6317	1.8135e-06	BCL11B	0.0323909
5579	16	23847300	24231932	1113	95	475038	4.625	1.8732e-06	PRKCB	0.0334572
56147	5	140165876	140391929	408	19	475038	4.6249	1.874e-06	PCDHA1	0.0334715
64943	3	52558385	52569093	24	4	475038	4.6098	2.0152e-06	NT5DC2	0.0359935
404734	5	139781399	139929163	104	18	475038	4.6087	2.026e-06	ANKHD1-EIF4EBP3	0.0361864
56138	5	140247149	140391932	273	15	475038	4.6058	2.0543e-06	PCDHA11	0.0366919
4684	11	112831969	113149158	882	53	475038	4.5925	2.19e-06	NCAM1	0.0391156
388135	15	74027772	74045495	44	13	475038	4.5702	2.4359e-06	C15orf59	0.0435076
10554	6	32135983	32145888	20	8	475038	4.5701	2.4376e-06	AGPAT1	0.043538
153527	5	140078265	140086248	12	2	475038	4.5624	2.5283e-06	ZMAT2	0.045158
51308	5	137774690	137782658	17	4	475038	4.5588	2.5722e-06	REEP2	0.0459421
56143	5	140201361	140391929	334	16	475038	4.5508	2.6721e-06	PCDHA5	0.0477264
92591	17	42248074	42256650	15	2	475038	4.5482	2.7059e-06	ASB16	0.0483301
79922	17	34958010	34965407	13	3	475038	4.5457	2.7381e-06	MRM1	0.0489052
51650	7	140705961	140714781	16	4	475038	4.5314	2.9293e-06	MRPS33	0.0523202
83697	5	139739787	139754722	19	7	475038	4.5269	2.9931e-06	SLC4A9	0.0534598
56139	5	140235634	140391929	294	15	475038	4.5228	3.0518e-06	PCDHA10	0.0545082
51177	1	150122170	150131825	15	4	475038	4.5222	3.0596e-06	PLEKHO1	0.0546475
55815	16	67840829	67861971	27	6	475038	4.504	3.3337e-06	TSNAXIP1	0.0595432
9862	17	38175350	38210889	63	7	475038	4.4968	3.4491e-06	MED24	0.0616044
6560	16	67977377	68002597	24	6	475038	4.4962	3.4584e-06	SLC12A4	0.0617705
56140	5	140220907	140391929	313	15	475038	4.4953	3.473e-06	PCDHA8	0.0620313
56910	2	96850597	96874573	24	6	475038	4.492	3.5276e-06	STARD7	0.0630065
54329	7	112720468	112727833	18	7	475038	4.4859	3.631e-06	GPR85	0.0648533
23345	6	152442819	152958534	1642	110	475038	4.4829	3.6814e-06	SYNE1	0.0657535
29886	7	2291405	2354099	157	22	475038	4.4769	3.7864e-06	SNX8	0.0676289
56142	5	140207650	140391929	330	16	475038	4.4756	3.8092e-06	PCDHA6	0.0680361
10204	16	67880819	67906470	37	8	475038	4.4721	3.8725e-06	NUTF2	0.0691667
56136	5	140261854	140391929	255	14	475038	4.4602	4.0932e-06	PCDHA13	0.0731086
57538	15	85359911	85416713	140	24	475038	4.4575	4.1464e-06	ALPK3	0.0740589
57610	16	67756973	67840788	90	11	475038	4.4454	4.387e-06	RANBP10	0.0783562
10014	17	42154121	42201014	76	9	475038	4.4419	4.4579e-06	HDAC5	0.0796226
80152	16	67862060	67881361	20	4	475038	4.4371	4.5587e-06	CENPT	0.0814229
81890	19	10812112	10824043	23	5	475038	4.4355	4.5932e-06	QTRT1	0.0820391
56137	5	140254931	140391929	262	14	475038	4.4342	4.6204e-06	PCDHA12	0.082525
9791	8	97274167	97346774	132	17	475038	4.4319	4.6713e-06	PTDSS1	0.0834341
89	11	66314312	66330799	37	7	475038	4.4317	4.6745e-06	ACTN3	0.0834912
11118	6	26365387	26378548	87	7	475038	4.4264	4.7914e-06	BTN3A2	0.0855792
9129	1	150293928	150325704	79	10	475038	4.4253	4.8154e-06	PRPF3	0.0860079
3550	5	140027384	140042065	20	3	475038	4.4242	4.841e-06	IK	0.0864651
56145	5	140180783	140391929	379	17	475038	4.4238	4.8492e-06	PCDHA3	0.0866116
56146	5	140174444	140391929	390	17	475038	4.4207	4.9183e-06	PCDHA2	0.0878458
23644	16	67906926	67918417	11	3	475038	4.4206	4.9222e-06	EDC4	0.0879154
79089	17	42264300	42269099	8	2	475038	4.4084	5.208e-06	TMUB2	0.0930201
7511	10	111624524	111683311	91	11	475038	4.4045	5.3021e-06	XPNPEP1	0.0947008
59067	4	123533783	123542212	16	6	475038	4.3916	5.6265e-06	IL21	0.100495
8534	11	45669239	45687206	44	7	475038	4.3826	5.8629e-06	CHST1	0.104717
23200	3	182511291	182639423	231	13	475038	4.3738	6.1051e-06	ATP11B	0.109043
23109	12	49388933	49393088	6	3	475038	4.3662	6.3201e-06	DDN	0.112883
115557	12	58003963	58011028	10	4	475038	4.3536	6.697e-06	ARHGEF25	0.119615
80222	1	150459840	150480085	54	8	475038	4.3505	6.7913e-06	TARS2	0.121299
54888	5	6599352	6633473	141	16	475038	4.3446	6.9776e-06	NSUN2	0.124627
81577	16	67708436	67753273	52	9	475038	4.3392	7.1504e-06	GFOD2	0.127713
57130	19	19756007	19774512	42	9	475038	4.3346	7.3014e-06	ATP13A1	0.13041
284110	17	38119226	38134019	45	7	475038	4.3329	7.3585e-06	GSDMA	0.13143
2009	14	100204056	100408397	590	42	475038	4.3256	7.6047e-06	EML1	0.135828
54815	19	19496642	19619741	168	13	475038	4.3183	7.8627e-06	GATAD2A	0.140436
8785	20	43922086	43937206	51	8	475038	4.3111	8.1223e-06	MATN4	0.145072
7014	16	69389464	69419891	35	7	475038	4.3089	8.2034e-06	TERF2	0.146521
79811	15	59171244	59226323	64	9	475038	4.3022	8.4549e-06	SLTM	0.151013
5787	12	70910630	71031220	428	52	475038	4.2969	8.6586e-06	PTPRB	0.154651
135656	6	30908777	30921998	34	10	475038	4.2945	8.754e-06	DPCR1	0.156355
8332	6	27833107	27833576	2	1	475038	4.2885	8.9943e-06	HIST1H2AL	0.160647
23635	5	80713179	81047072	621	31	475038	4.2865	9.076e-06	SSBP2	0.162106
161514	15	74165922	74181555	31	7	475038	4.2841	9.1738e-06	TBC1D21	0.163853
64180	16	68009566	68014452	6	3	475038	4.2833	9.2072e-06	DPEP3	0.16445
92822	16	89786393	89807333	102	15	475038	4.2829	9.2253e-06	ZNF276	0.164773
4521	7	2281857	2290780	35	9	475038	4.2777	9.4437e-06	NUDT1	0.168674
196403	12	57998110	58003585	6	3	475038	4.2772	9.461e-06	DTX3	0.168983
2903	16	9847265	10276611	1694	50	475038	4.2612	1.0165e-05	GRIN2A	0.181557
30833	17	73126320	73127890	3	2	475038	4.2521	1.0589e-05	NT5C	0.18913
5681	16	67927175	67963581	35	7	475038	4.2504	1.067e-05	PSKH1	0.190577
345930	6	139117248	139225207	332	41	475038	4.235	1.1426e-05	ECT2L	0.20408
26286	22	43192530	43253408	194	13	475038	4.2258	1.1907e-05	ARFGAP3	0.212671
283659	15	55903738	56035847	320	23	475038	4.2251	1.1939e-05	PRTG	0.213242
57794	19	19387320	19431321	89	11	475038	4.2177	1.2338e-05	SUGP1	0.220369
2175	16	89803959	89883066	411	16	475038	4.2129	1.2607e-05	FANCA	0.225174
9910	1	174128552	174964445	1575	20	475038	4.2096	1.2788e-05	RABGAP1L	0.228406
6521	17	42325758	42351654	56	18	475038	4.2078	1.2896e-05	SLC4A1	0.230335
6613	17	73163825	73179098	21	7	475038	4.2038	1.3126e-05	SUMO2	0.234443
7205	7	100464950	100471076	13	6	475038	4.2026	1.3195e-05	TRIP6	0.235676
81876	11	66036056	66044963	16	5	475038	4.1969	1.3532e-05	RAB1B	0.241695
11311	1	150039350	150117505	99	5	475038	4.1886	1.4032e-05	VPS45	0.250626
56135	5	140306302	140391929	186	15	475038	4.1881	1.4067e-05	PCDHAC1	0.251251
554235	19	51014857	51018689	16	5	475038	4.1858	1.4207e-05	ASPDH	0.253751
9658	18	74069637	74207146	392	36	475038	4.1791	1.4635e-05	ZNF516	0.261396
9577	2	28113482	28561768	884	43	475038	4.1709	1.5172e-05	BRE	0.270987
22999	6	72596406	73112845	1259	41	475038	4.1583	1.6032e-05	RIMS1	0.286348
8637	5	139927251	139929163	2	1	475038	4.1575	1.6086e-05	EIF4EBP3	0.287312
8773	15	42783442	42825259	59	7	475038	4.1572	1.6107e-05	SNAP23	0.287687
11056	17	35972363	36003493	39	7	475038	4.1547	1.6285e-05	DDX52	0.290866
3017	6	26157419	26171577	20	7	475038	4.1512	1.6538e-05	HIST1H2BD	0.295385
84342	16	69362524	69373526	16	3	475038	4.1495	1.6661e-05	COG8	0.297582
29960	7	2273830	2281840	23	8	475038	4.146	1.6916e-05	FTSJ2	0.302137
4673	12	76438672	76478738	60	8	475038	4.1394	1.7414e-05	NAP1L1	0.311031
491	3	10365707	10733131	1314	112	475038	4.1377	1.7537e-05	ATP2B2	0.313228
2286	11	64008413	64011607	3	2	475038	4.1322	1.7968e-05	FKBP2	0.320926
57654	4	1341043	1381837	152	17	475038	4.1288	1.823e-05	UVSSA	0.325606
9088	16	3018101	3030540	17	5	475038	4.1223	1.8754e-05	PKMYT1	0.334965
10153	2	37428772	37458740	58	15	475038	4.1172	1.9174e-05	CEBPZ	0.342467
9892	6	84262604	84419127	270	19	475038	4.1138	1.9463e-05	SNAP91	0.347629
140733	20	13976146	16033842	5907	308	475038	4.1068	2.0058e-05	MACROD2	0.358256
81562	2	97371666	97405813	36	6	475038	4.1051	2.021e-05	LMAN2L	0.360971
56970	17	42269173	42275747	9	5	475038	4.1022	2.0458e-05	ATXN7L3	0.3654
2107	5	137841782	137878989	56	11	475038	4.0974	2.0887e-05	ETF1	0.373063
124044	16	89762765	89768131	15	4	475038	4.0935	2.1242e-05	SPATA2L	0.379403
1687	7	24737974	24797639	227	22	475038	4.0898	2.1584e-05	DFNA5	0.385512
57153	19	10713121	10755235	101	12	475038	4.0865	2.1898e-05	SLC44A2	0.39112
57142	2	55199325	55307770	297	21	475038	4.0848	2.2058e-05	RTN4	0.393978
10011	5	139929652	139937678	8	3	475038	4.076	2.2908e-05	SRA1	0.40916
54790	4	106067032	106200960	245	30	475038	4.0754	2.2972e-05	TET2	0.410303
9610	11	66099535	66104000	12	4	475038	4.0743	2.3078e-05	RIN1	0.412196
729993	16	12995477	13334273	1356	102	475038	4.0713	2.3373e-05	SHISA9	0.417465
388284	16	67700662	67702661	1	1	475038	4.0707	2.344e-05	C16orf86	0.418662
353274	3	44481262	44519162	53	10	475038	4.0697	2.3537e-05	ZNF445	0.420394
8354	6	27839623	27840099	1	1	475038	4.0695	2.356e-05	HIST1H3I	0.420805
149708	20	43738093	43743813	16	5	475038	4.0692	2.3589e-05	WFDC5	0.421323
23353	7	855194	914557	220	19	475038	4.0686	2.3643e-05	SUN1	0.422288
84450	2	27805836	27846082	71	9	475038	4.0678	2.3727e-05	ZNF512	0.423788
146206	16	67679030	67691472	16	3	475038	4.0506	2.554e-05	RLTPR	0.45617
5740	20	48120411	48184707	108	28	475038	4.0501	2.5603e-05	PTGIS	0.457295
11074	6	30070674	30080867	74	17	475038	4.0482	2.5808e-05	TRIM31	0.460957
1006	16	61681169	62070939	794	51	475038	4.0475	2.5887e-05	CDH8	0.462368
55142	15	42841011	42862192	37	7	475038	4.0468	2.5961e-05	HAUS2	0.463689
51291	19	19740285	19754457	22	7	475038	4.0374	2.7021e-05	GMIP	0.482622
50855	16	67694851	67696681	1	1	475038	4.0322	2.763e-05	PARD6A	0.493499
146456	16	69377149	69385712	17	7	475038	4.0305	2.7833e-05	TMED6	0.497125
8722	11	66330935	66336047	10	3	475038	4.0264	2.8319e-05	CTSF	0.505806
4720	1	161167209	161184185	29	9	475038	4.0238	2.8636e-05	NDUFS2	0.511468
26168	17	7465309	7475287	20	7	475038	4.0156	2.9643e-05	SENP3	0.529454
256472	11	66059373	66064135	8	5	475038	4.0087	3.0531e-05	TMEM151A	0.545314
8340	6	27775257	27775709	2	1	475038	4.0086	3.0541e-05	HIST1H2BL	0.545493
10771	10	180405	300577	192	19	475038	4.0084	3.0571e-05	ZMYND11	0.546029
84725	7	30067977	30157961	203	12	475038	4.0075	3.0687e-05	PLEKHA8	0.548101
55795	13	113831853	113863335	41	8	475038	3.9946	3.2406e-05	PCID2	0.578804
29088	8	55047781	55061074	26	3	475038	3.9936	3.2533e-05	MRPL15	0.581072
7745	6	28109688	28127250	44	7	475038	3.9911	3.2885e-05	ZKSCAN8	0.587359
22891	10	64133916	64431771	854	69	475038	3.9851	3.3724e-05	ZNF365	0.602344
25855	11	66104804	66112596	13	4	475038	3.9848	3.3775e-05	BRMS1	0.603255
54799	17	49254786	49337788	176	14	475038	3.9709	3.5794e-05	MBTD1	0.639317
780	6	30850694	30867933	54	9	475038	3.9689	3.6103e-05	DDR1	0.644836
84547	6	28249314	28270326	56	10	475038	3.9641	3.6836e-05	PGBD1	0.657928
9605	16	89773541	89787398	33	11	475038	3.9455	3.982e-05	VPS9D1	0.711225
64080	2	28004266	28113223	166	10	475038	3.9445	3.9988e-05	RBKS	0.714226
445815	9	112542577	112934792	1118	105	475038	3.9423	4.0348e-05	PALM2-AKAP2	0.720656
27087	11	134248398	134281880	123	13	475038	3.9402	4.0706e-05	B3GAT1	0.72705
28992	11	63766006	63933602	366	45	475038	3.9358	4.1459e-05	MACROD1	0.740499
22941	11	70313961	70935808	1674	131	475038	3.9347	4.1654e-05	SHANK2	0.743982
5620	16	11369493	11370337	3	2	475038	3.9306	4.2367e-05	PRM2	0.756717
51608	7	916191	936073	57	15	475038	3.9266	4.3081e-05	GET4	0.76947
23383	19	19431496	19469563	70	9	475038	3.9242	4.3512e-05	MAU2	0.777168
24149	6	43303808	43337181	41	9	475038	3.9235	4.3637e-05	ZNF318	0.7794
3313	5	137890571	137911318	34	7	475038	3.9173	4.4772e-05	HSPA9	0.799673
10992	11	65819264	65836382	24	4	475038	3.9149	4.5216e-05	SF3B2	0.807603
55654	2	96915946	96931751	13	5	475038	3.9114	4.5874e-05	TMEM127	0.819356
51388	16	69373415	69377014	13	5	475038	3.9096	4.6219e-05	NIP7	0.825518
64146	16	69362524	69364498	5	2	475038	3.8969	4.8712e-05	PDF	0.870045
64174	16	68021293	68034493	14	4	475038	3.8943	4.9242e-05	DPEP2	0.879511
8714	17	48712205	48769063	126	31	475038	3.8924	4.9619e-05	ABCC3	0.886245
51780	5	137688285	137772716	181	21	475038	3.8865	5.0859e-05	KDM3B	0.908393
22950	2	27886338	27917847	23	8	475038	3.8863	5.0892e-05	SLC4A1AP	0.908982
439921	17	74669748	74707056	121	11	475038	3.8859	5.0973e-05	MXRA7	0.910429
4606	19	50936160	50969583	86	15	475038	3.8858	5.0991e-05	MYBPC2	0.91075
57282	2	162480699	162841786	734	21	475038	3.8669	5.512e-05	SLC4A10	0.984498
387032	6	28212404	28227030	29	8	475038	3.8669	5.5125e-05	ZKSCAN4	0.984588
11276	17	35874900	35969544	130	21	475038	3.8604	5.6612e-05	SYNRG	1
79134	2	120975047	120980984	12	3	475038	3.8583	5.7086e-05	TMEM185B	1
79873	8	21964383	21966932	5	2	475038	3.8547	5.7935e-05	NUDT18	1
7064	19	2785464	2813599	47	4	475038	3.849	5.9308e-05	THOP1	1
5587	14	30045685	30396899	739	51	475038	3.8458	6.0087e-05	PRKD1	1
199699	19	13080432	13085567	8	5	475038	3.8457	6.0112e-05	DAND5	1
9527	17	28804426	28853832	52	8	475038	3.8451	6.0248e-05	GOSR1	1
27183	16	69345242	69358951	35	7	475038	3.8437	6.06e-05	VPS4A	1
8365	6	26281278	26285844	13	4	475038	3.8413	6.1186e-05	HIST1H4H	1
373863	5	140050381	140053171	1	1	475038	3.8411	6.124e-05	DND1	1
84159	10	63661013	63856707	440	56	475038	3.8338	6.3094e-05	ARID5B	1
80345	6	28092334	28097864	11	3	475038	3.8303	6.3986e-05	ZSCAN16	1
9344	16	29985188	30003583	24	4	475038	3.8297	6.4144e-05	TAOK2	1
8085	12	49412758	49453935	34	7	475038	3.8295	6.4212e-05	KMT2D	1
54793	8	25285363	25315984	70	4	475038	3.8263	6.5048e-05	KCTD9	1
83449	16	72152996	72206349	128	16	475038	3.8247	6.5466e-05	PMFBP1	1
3798	12	57943812	57980416	51	12	475038	3.8232	6.5855e-05	KIF5A	1
961	3	107761941	107809935	89	16	475038	3.8215	6.6326e-05	CD47	1
43	7	100487615	100493754	14	6	475038	3.8118	6.8992e-05	ACHE	1
27445	7	82383321	82792197	1112	47	475038	3.8112	6.9158e-05	PCLO	1
56922	3	182733006	182817373	160	13	475038	3.8068	7.0389e-05	MCCC1	1
83707	11	63991271	63993726	4	2	475038	3.8054	7.0785e-05	TRPT1	1
3755	20	49620193	49639675	48	9	475038	3.8049	7.0919e-05	KCNG1	1
1434	20	47662783	47713497	109	10	475038	3.8039	7.1216e-05	CSE1L	1
84162	4	123073488	123283914	281	22	475038	3.8013	7.1972e-05	KIAA1109	1
5571	12	49396055	49413012	11	3	475038	3.8004	7.2242e-05	PRKAG1	1
64333	12	57866038	57882756	32	8	475038	3.7983	7.2853e-05	ARHGAP9	1
55711	12	29301936	29488549	546	23	475038	3.7855	7.6714e-05	FAR2	1
23210	17	74708914	74722881	18	5	475038	3.7849	7.6881e-05	JMJD6	1
3177	11	66129992	66139961	16	3	475038	3.7847	7.6957e-05	SLC29A2	1
79447	16	29827528	29833816	10	2	475038	3.7846	7.6982e-05	PAGR1	1
55876	17	38060848	38074903	44	4	475038	3.7844	7.7034e-05	GSDMB	1
92736	17	72920370	72930006	7	4	475038	3.7835	7.7326e-05	OTOP2	1
388849	22	20135602	20138748	13	4	475038	3.7827	7.7576e-05	LOC388849	1
285464	4	1385340	1389782	10	2	475038	3.7819	7.7814e-05	CRIPAK	1
150353	22	41255553	41258130	3	2	475038	3.776	7.9687e-05	DNAJB7	1
2597	12	6643585	6647537	13	3	475038	3.7682	8.2216e-05	GAPDH	1
27101	1	174968571	174981163	16	5	475038	3.7655	8.3101e-05	CACYBP	1
10864	6	43265737	43273276	9	3	475038	3.7585	8.548e-05	SLC22A7	1
57703	2	180809603	180872024	159	14	475038	3.756	8.6316e-05	CWC22	1
400823	1	222910558	222926932	23	6	475038	3.7509	8.8104e-05	FAM177B	1
23007	3	155197670	155462878	728	26	475038	3.7502	8.8343e-05	PLCH1	1
117144	11	65784223	65793988	21	4	475038	3.7493	8.8678e-05	CATSPER1	1
101060179	11	45234027	45236295	4	2	475038	3.7436	9.0704e-05	LOC101060179	1
154661	7	87257729	87461613	288	14	475038	3.7428	9.1005e-05	RUNDC3B	1
64760	8	21946695	21962405	42	10	475038	3.7403	9.1903e-05	FAM160B2	1
92154	16	70695107	70719954	56	11	475038	3.7395	9.2187e-05	MTSS1L	1
80864	6	32132382	32136062	10	4	475038	3.7367	9.3224e-05	EGFL8	1
80863	6	32116140	32119720	1	1	475038	3.7337	9.436e-05	PRRT1	1
56127	5	140566893	140571111	19	4	475038	3.7332	9.4514e-05	PCDHB9	1
658	4	95679128	96079601	1213	51	475038	3.7278	9.6596e-05	BMPR1B	1
6854	3	12182150	12233532	114	16	475038	3.7249	9.7703e-05	SYN2	1
8858	13	113812968	113826698	36	4	475038	3.7182	0.00010033	PROZ	1
6780	20	47729876	47804907	138	15	475038	3.7161	0.00010115	STAU1	1
124626	17	38024417	38034149	31	3	475038	3.7148	0.00010167	ZPBP2	1
64062	13	79885962	79980393	233	9	475038	3.7102	0.00010356	RBM26	1
1893	1	150480487	150486265	12	4	475038	3.7063	0.00010515	ECM1	1
862	8	92967195	93115454	166	7	475038	3.7056	0.00010546	RUNX1T1	1
57521	17	78518625	78940173	1603	64	475038	3.6978	0.00010873	RPTOR	1
3131	17	53342321	53402426	127	26	475038	3.6941	0.00011035	HLF	1
40	17	31340105	32483825	3547	267	475038	3.6939	0.00011041	ASIC2	1
10023	10	99079022	99081672	5	2	475038	3.6929	0.00011083	FRAT1	1
55280	10	101992055	102027437	93	9	475038	3.691	0.00011167	CWF19L1	1
7840	2	73612886	73837047	356	12	475038	3.6905	0.0001119	ALMS1	1
10478	22	41165636	41215403	57	7	475038	3.6901	0.00011207	SLC25A17	1
5334	2	198669426	199014608	577	28	475038	3.6889	0.00011261	PLCL1	1
2595	15	42566366	42646599	208	10	475038	3.6888	0.00011267	GANC	1
11124	1	50906935	51425936	642	23	475038	3.683	0.00011525	FAF1	1
11343	3	127407905	127542093	375	48	475038	3.6781	0.00011751	MGLL	1
54802	1	40306703	40349177	108	12	475038	3.6744	0.00011923	TRIT1	1
84916	16	69166499	69202937	56	14	475038	3.671	0.00012079	CIRH1A	1
84501	16	89894883	89937727	120	12	475038	3.6704	0.0001211	SPIRE2	1
1800	16	89679716	89707216	83	14	475038	3.6672	0.00012261	DPEP1	1
1028	11	2904448	2907063	1	1	475038	3.6649	0.0001237	CDKN1C	1
54921	16	69151912	69166493	24	8	475038	3.6626	0.00012484	CHTF8	1
124222	16	3019342	3023485	7	3	475038	3.6615	0.00012536	PAQR4	1
375056	1	222791444	222841351	117	11	475038	3.6591	0.00012655	MIA3	1
29985	19	2729925	2740074	30	8	475038	3.6585	0.00012683	SLC39A3	1
54165	3	182660153	182703731	52	10	475038	3.6559	0.00012812	DCUN1D1	1
3772	21	39601837	39675043	205	18	475038	3.6557	0.00012825	KCNJ15	1
2555	4	46246470	46392056	299	18	475038	3.653	0.00012959	GABRA2	1
5987	6	28870779	28891768	52	9	475038	3.6507	0.00013075	TRIM27	1
26297	11	17809595	18034709	409	41	475038	3.6505	0.00013087	SERGEF	1
253782	2	169312759	169631644	776	70	475038	3.6441	0.00013417	CERS6	1
112476	16	29823409	29827202	4	2	475038	3.6418	0.00013535	PRRT2	1
124446	16	29973351	29984373	14	4	475038	3.6413	0.00013565	TMEM219	1
153769	5	145316126	145458680	315	12	475038	3.639	0.00013683	SH3RF2	1
6048	6	32146162	32148570	9	2	475038	3.6385	0.00013711	RNF5	1
51701	17	26369009	26523407	73	27	475038	3.6344	0.0001393	NLK	1
6645	16	69221050	69342955	232	22	475038	3.6289	0.00014234	SNTB2	1
1445	15	75074425	75095539	34	7	475038	3.6269	0.00014342	CSK	1
181	16	67516474	67517716	3	1	475038	3.6241	0.00014499	AGRP	1
283899	16	30007485	30017112	24	5	475038	3.6223	0.000146	INO80E	1
167681	6	84222194	84235423	32	5	475038	3.6222	0.00014607	PRSS35	1
170679	6	31082608	31107869	283	22	475038	3.6219	0.00014621	PSORS1C1	1
57568	1	232533711	232765907	705	55	475038	3.6208	0.00014684	SIPA1L2	1
2554	5	161274197	161326965	128	15	475038	3.6194	0.00014766	GABRA1	1
130132	2	198435524	198540774	137	11	475038	3.6179	0.00014851	RFTN2	1
79913	20	37376933	37401089	97	11	475038	3.6177	0.0001486	ACTR5	1
25791	2	233743396	233877951	471	45	475038	3.6168	0.00014914	NGEF	1
132612	4	123300121	123350957	94	14	475038	3.6133	0.00015118	ADAD1	1
79980	20	35380194	35402578	16	10	475038	3.6124	0.00015167	DSN1	1
55033	7	30050199	30066417	27	6	475038	3.6099	0.00015316	FKBP14	1
27089	5	132202319	132204536	7	3	475038	3.6092	0.0001536	UQCRQ	1
1031	1	51434367	51440309	11	4	475038	3.609	0.00015368	CDKN2C	1
205327	2	200775979	200792996	33	8	475038	3.6059	0.00015552	C2orf69	1
4900	11	124609829	124617102	12	3	475038	3.6055	0.00015579	NRGN	1
10891	4	23793644	24474394	1804	142	475038	3.6055	0.0001558	PPARGC1A	1
282890	6	28962562	28973037	23	5	475038	3.6052	0.00015594	ZNF311	1
26011	11	78364328	79152014	2113	199	475038	3.6023	0.00015772	TENM4	1
26051	20	37434348	37551667	280	38	475038	3.6	0.00015909	PPP1R16B	1
1586	10	104590288	104597290	19	4	475038	3.5996	0.00015934	CYP17A1	1
55471	2	37458774	37476303	56	11	475038	3.5977	0.00016051	NDUFAF7	1
10477	2	181845112	181928154	284	11	475038	3.5968	0.00016109	UBE2E3	1
2260	8	38268656	38326352	79	15	475038	3.5947	0.00016241	FGFR1	1
3250	16	72097125	72111145	36	8	475038	3.5919	0.00016413	HPR	1
51096	17	49337897	49375294	84	11	475038	3.5909	0.00016479	UTP18	1
134548	5	132149033	132152489	5	2	475038	3.5878	0.00016674	SOWAHA	1
51455	2	100016938	100106480	192	15	475038	3.5798	0.00017191	REV1	1
8887	7	27778992	27869386	175	24	475038	3.577	0.00017376	TAX1BP1	1
54602	13	80055259	80130212	115	12	475038	3.5761	0.00017438	NDFIP2	1
63940	6	32158543	32163300	10	4	475038	3.5753	0.00017488	GPSM3	1
79837	12	57984942	57997211	11	5	475038	3.5727	0.00017663	PIP4K2C	1
8352	6	26045639	26046097	3	2	475038	3.5717	0.00017735	HIST1H3C	1
9961	16	29831715	29859360	32	3	475038	3.5666	0.00018082	MVP	1
8356	6	27858093	27858570	1	1	475038	3.5646	0.0001822	HIST1H3J	1
80335	3	52288438	52312659	33	6	475038	3.5621	0.00018398	WDR82	1
10475	6	25962917	25987557	44	12	475038	3.5612	0.00018459	TRIM38	1
747	11	61447905	61514474	124	17	475038	3.5609	0.00018478	DAGLA	1
284361	19	50979736	50986608	16	7	475038	3.559	0.00018616	EMC10	1
64288	6	28292514	28321972	88	13	475038	3.5578	0.00018702	ZSCAN31	1
132320	4	129805148	130014764	378	22	475038	3.5552	0.00018881	SCLT1	1
11217	9	112810878	112934792	344	45	475038	3.5549	0.00018903	AKAP2	1
55972	7	87462885	87505692	72	10	475038	3.5545	0.00018935	SLC25A40	1
140710	20	35405845	35492087	109	23	475038	3.5539	0.00018977	SOGA1	1
629	6	31913721	31919861	17	7	475038	3.5501	0.00019252	CFB	1
282991	10	102033035	102046469	21	6	475038	3.55	0.00019259	BLOC1S2	1
644150	7	29846170	29956682	352	32	475038	3.5492	0.00019322	WIPF3	1
29943	1	17531621	17572501	158	42	475038	3.5477	0.00019432	PADI1	1
29800	16	67428322	67450339	34	7	475038	3.5438	0.00019721	ZDHHC1	1
9114	16	67471917	67515089	49	11	475038	3.5431	0.00019772	ATP6V0D1	1
7866	3	50325163	50330648	4	2	475038	3.5427	0.000198	IFRD2	1
119032	10	104613967	104624718	23	6	475038	3.5422	0.00019841	C10orf32	1
389813	9	139735733	139741884	4	1	475038	3.5391	0.00020074	C9orf172	1
50810	15	83806804	83876770	120	10	475038	3.539	0.00020079	HDGFRP3	1
6938	15	57210833	57580716	873	21	475038	3.5387	0.00020104	TCF12	1
94103	17	38077294	38083884	11	5	475038	3.5359	0.00020322	ORMDL3	1
7718	6	28048482	28057341	25	5	475038	3.5334	0.00020513	ZNF165	1
23339	15	42450899	42500524	78	9	475038	3.5319	0.00020629	VPS39	1
2534	6	111981535	112194655	554	33	475038	3.5248	0.00021187	FYN	1
66000	3	132757171	133116619	1072	45	475038	3.5247	0.000212	TMEM108	1
63929	22	41253085	41328823	54	12	475038	3.5238	0.00021273	XPNPEP3	1
55904	7	104654637	104754532	126	9	475038	3.5235	0.00021296	KMT2E	1
3985	22	31608225	31676066	109	18	475038	3.5184	0.00021709	LIMK2	1
255928	1	210111519	210337636	337	18	475038	3.5142	0.0002205	SYT14	1
134549	5	132157833	132166655	7	2	475038	3.5133	0.00022129	SHROOM1	1
100527978	1	95583479	95710511	342	25	475038	3.5128	0.00022168	TMEM56-RWDD3	1
53942	11	98891706	100229616	5162	205	475038	3.5122	0.00022217	CNTN5	1
79886	9	26840683	26892826	111	17	475038	3.5082	0.0002256	CAAP1	1
27125	5	132211071	132299354	168	11	475038	3.5014	0.0002314	AFF4	1
10961	12	112451152	112461024	12	4	475038	3.501	0.00023173	ERP29	1
84727	12	6980099	6982521	5	2	475038	3.5004	0.00023231	SPSB2	1
6665	17	7491496	7494037	5	3	475038	3.5001	0.00023259	SOX15	1
1147	10	101948123	101989367	81	10	475038	3.4965	0.00023566	CHUK	1
54904	8	38127217	38239872	135	12	475038	3.4946	0.00023735	WHSC1L1	1
55643	19	1985437	2015702	111	17	475038	3.4938	0.00023808	BTBD2	1
91369	17	48770551	48785270	19	6	475038	3.493	0.00023883	ANKRD40	1
137994	8	38240041	38267045	33	5	475038	3.4898	0.00024165	LETM2	1
440957	3	52570002	52574586	12	3	475038	3.4882	0.00024315	SMIM4	1
57140	2	241507952	241518149	24	10	475038	3.488	0.00024335	RNPEPL1	1
2257	3	191857033	192445388	1555	133	475038	3.4861	0.00024507	FGF12	1
7079	3	12194568	12200851	16	6	475038	3.4858	0.00024534	TIMP4	1
2968	6	30875957	30881883	22	5	475038	3.4845	0.00024652	GTF2H4	1
4150	16	29817417	29822504	1	1	475038	3.4827	0.0002482	MAZ	1
214	3	105085557	105295757	591	32	475038	3.4826	0.00024829	ALCAM	1
51201	8	17013836	17080241	193	30	475038	3.4816	0.00024917	ZDHHC2	1
23026	13	109248500	109860355	2227	149	475038	3.4781	0.00025251	MYO16	1
4292	3	37034841	37092337	99	10	475038	3.4773	0.00025327	MLH1	1
51155	17	73131343	73150775	26	6	475038	3.4765	0.00025403	HN1	1
131890	3	141497043	141535892	95	15	475038	3.4764	0.00025414	GRK7	1
91	12	52345451	52390863	72	11	475038	3.4726	0.00025774	ACVR1B	1
8359	6	26021907	26022278	1	1	475038	3.4698	0.0002604	HIST1H4A	1
5578	17	64298760	64806862	1685	109	475038	3.4672	0.00026296	PRKCA	1
80714	19	19672516	19729725	72	11	475038	3.4647	0.00026537	PBX4	1
488	12	110719032	110788898	82	17	475038	3.4629	0.00026722	ATP2A2	1
54810	1	78510646	78604129	224	22	475038	3.4621	0.000268	GIPC2	1
2784	12	6949375	6956564	7	3	475038	3.4619	0.00026817	GNB3	1
101928947	17	38083156	38095953	27	6	475038	3.4611	0.00026902	LOC101928947	1
123041	14	92788925	92967825	724	58	475038	3.4547	0.00027546	SLC24A4	1
9209	3	37094117	37217992	202	11	475038	3.4546	0.0002756	LRRFIP2	1
376132	12	70002344	70004942	4	2	475038	3.4515	0.00027873	LRRC10	1
64853	1	222841355	222886602	70	14	475038	3.449	0.00028128	AIDA	1
2119	3	185764106	185826901	100	13	475038	3.4481	0.00028227	ETV5	1
5119	16	89710839	89724193	41	8	475038	3.4478	0.0002826	CHMP1A	1
8839	20	43343493	43356453	17	6	475038	3.4465	0.00028392	WISP2	1
288	10	61786056	62493284	2045	77	475038	3.4462	0.00028423	ANK3	1
56899	12	99128569	100378512	2950	170	475038	3.445	0.00028558	ANKS1B	1
4628	17	8377523	8534094	220	13	475038	3.4429	0.00028778	MYH10	1
4440	12	120779133	120806983	58	8	475038	3.4418	0.0002889	MSI1	1
11314	17	72462509	72480937	78	15	475038	3.4412	0.00028956	CD300A	1
5335	20	39766159	39804359	55	16	475038	3.4408	0.00028996	PLCG1	1
56981	11	45115564	45256675	276	24	475038	3.4366	0.0002945	PRDM11	1
55778	14	102783714	102809511	62	14	475038	3.4327	0.00029879	ZNF839	1
7812	1	115259534	115300671	63	8	475038	3.4288	0.0003031	CSDE1	1
9379	11	64373646	64490660	139	12	475038	3.4258	0.00030652	NRXN2	1
102	15	58887403	59042177	294	16	475038	3.4241	0.00030837	ADAM10	1
79568	2	200820040	200828848	17	5	475038	3.4229	0.00030974	C2orf47	1
343990	2	99410309	99552684	345	19	475038	3.4223	0.00031052	KIAA1211L	1
5144	5	58264865	59783925	3480	149	475038	3.4195	0.00031367	PDE4D	1
23245	9	119187504	120177317	2850	147	475038	3.419	0.00031427	ASTN2	1
9674	1	175126123	175162229	98	11	475038	3.4189	0.00031432	KIAA0040	1
6385	20	43953928	43977064	72	8	475038	3.4188	0.00031451	SDC4	1
6604	7	150936059	150974231	101	17	475038	3.4186	0.00031472	SMARCD3	1
53346	15	83776301	83806111	36	7	475038	3.4178	0.0003157	TM6SF1	1
23769	11	63803442	63886655	187	32	475038	3.4158	0.00031797	FLRT1	1
8911	22	39966758	40085740	254	23	475038	3.4155	0.00031836	CACNA1I	1
5595	16	30125426	30134630	9	4	475038	3.413	0.00032129	MAPK3	1
23259	8	38088861	38120351	31	5	475038	3.4086	0.00032652	DDHD2	1
9753	6	28346598	28367544	63	8	475038	3.4073	0.00032809	ZSCAN12	1
439	19	12848306	12859137	6	3	475038	3.406	0.00032966	ASNA1	1
4437	5	79950467	80172634	574	23	475038	3.4058	0.00032979	MSH3	1
101928548	4	1193923	1195046	4	2	475038	3.4035	0.00033263	LOC101928548	1
1830	18	29027732	29058665	117	14	475038	3.4026	0.00033374	DSG3	1
56126	5	140571952	140575213	6	3	475038	3.4017	0.00033489	PCDHB10	1
114926	8	42396298	42408140	32	5	475038	3.3996	0.00033738	SMIM19	1
1362	17	28705942	28796675	104	9	475038	3.3985	0.0003388	CPD	1
9686	3	11597543	11762220	553	42	475038	3.3983	0.00033901	VGLL4	1
64799	15	67547138	67794142	389	21	475038	3.3983	0.00033904	IQCH	1
7174	13	103249286	103331524	284	12	475038	3.3975	0.00034005	TPP2	1
83729	12	57849096	57851791	3	1	475038	3.3956	0.00034236	INHBE	1
23505	2	98372799	98612389	459	20	475038	3.3954	0.00034263	TMEM131	1
5137	7	31791666	32339016	1883	116	475038	3.3945	0.00034374	PDE1C	1
54891	2	206858445	206950906	190	19	475038	3.3931	0.00034548	INO80D	1
8692	3	50355221	50360281	2	1	475038	3.393	0.00034571	HYAL2	1
2778	20	57414756	57486250	166	34	475038	3.3925	0.00034624	GNAS	1
84267	9	86553226	86571665	26	6	475038	3.3923	0.00034648	C9orf64	1
54629	15	59063393	59149754	181	18	475038	3.3919	0.00034699	FAM63B	1
1373	2	211342406	211543831	437	35	475038	3.3913	0.00034776	CPS1	1
4916	15	88419948	88800026	805	62	475038	3.3907	0.00034862	NTRK3	1
387338	1	46805849	46830824	151	4	475038	3.3894	0.00035024	NSUN4	1
6575	8	42273980	42397356	218	29	475038	3.388	0.00035205	SLC20A2	1
80179	17	34851599	34891305	69	10	475038	3.3868	0.00035356	MYO19	1
84513	8	38119035	38126841	8	3	475038	3.3838	0.00035751	PPAPDC1B	1
4610	1	40361096	40367687	13	6	475038	3.3803	0.00036209	MYCL	1
7060	5	79331170	79379111	112	10	475038	3.3779	0.00036518	THBS4	1
91869	3	53122499	53164480	95	7	475038	3.372	0.00037308	RFT1	1
284546	1	51442129	51613754	296	22	475038	3.3707	0.00037486	C1orf185	1
54487	22	20067755	20099400	96	11	475038	3.3692	0.00037695	DGCR8	1
3291	16	67465036	67471456	7	3	475038	3.3679	0.00037871	HSD11B2	1
9444	6	163835675	163999628	319	18	475038	3.3656	0.00038185	QKI	1
6272	1	109852187	109940563	121	10	475038	3.3612	0.00038798	SORT1	1
120227	11	14899551	14913874	12	4	475038	3.3612	0.00038805	CYP2R1	1
57644	20	33543704	33590240	105	11	475038	3.3605	0.00038903	MYH7B	1
115560	3	44771098	44778575	15	4	475038	3.3568	0.00039422	ZNF501	1
51657	7	75625610	75677321	107	16	475038	3.3562	0.00039509	STYXL1	1
64397	15	42705016	42783390	123	13	475038	3.3546	0.0003974	ZNF106	1
825	15	42646545	42704515	102	11	475038	3.3495	0.00040483	CAPN3	1
10564	20	47538250	47653230	241	19	475038	3.348	0.00040697	ARFGEF2	1
406	11	13299325	13408813	252	31	475038	3.3474	0.00040793	ARNTL	1
7741	6	28234788	28246001	18	4	475038	3.3453	0.0004109	ZSCAN26	1
4439	6	31707725	31730455	51	12	475038	3.3453	0.00041093	MSH5	1
56658	6	30294227	30311506	38	11	475038	3.3444	0.00041228	TRIM39	1
129450	2	200793634	200820459	48	10	475038	3.343	0.00041444	TYW5	1
53339	15	83685175	83736106	115	16	475038	3.3413	0.00041693	BTBD1	1
148362	1	222885906	222908529	33	9	475038	3.3407	0.0004178	BROX	1
9848	4	170907748	170948371	94	14	475038	3.3356	0.00042557	MFAP3L	1
79153	16	30115977	30125264	17	7	475038	3.3356	0.00042563	GDPD3	1
25950	1	95699711	95712781	35	10	475038	3.3352	0.00042616	RWDD3	1
5709	17	38137021	38154213	57	6	475038	3.3348	0.00042673	PSMD3	1
7167	12	6976288	6980110	6	1	475038	3.3326	0.00043022	TPI1	1
7067	17	38218446	38250120	41	10	475038	3.3313	0.00043213	THRA	1
132158	3	52321836	52329272	12	3	475038	3.3298	0.00043452	GLYCTK	1
257202	6	28471073	28483570	39	9	475038	3.3257	0.00044098	GPX6	1
91574	12	123717844	123742651	73	7	475038	3.3253	0.00044159	C12orf65	1
115677	2	169643049	169721849	193	25	475038	3.325	0.00044203	NOSTRIN	1
8913	17	48638429	48704835	138	19	475038	3.3246	0.00044277	CACNA1G	1
148534	1	95582894	95663163	210	26	475038	3.324	0.00044363	TMEM56	1
11052	12	69633317	69668138	53	9	475038	3.3231	0.00044506	CPSF6	1
134121	5	7830491	7851603	65	9	475038	3.319	0.0004517	C5orf49	1
57609	12	50898768	51142450	400	18	475038	3.3185	0.00045247	DIP2B	1
54986	3	41288090	42056080	2180	38	475038	3.3183	0.00045281	ULK4	1
7584	3	44690108	44702283	9	5	475038	3.3179	0.00045346	ZNF35	1
23659	16	68279240	68294965	28	5	475038	3.3098	0.00046674	PLA2G15	1
1487	4	1205228	1242908	114	15	475038	3.3095	0.00046739	CTBP1	1
79772	5	94038280	94620279	1344	101	475038	3.3078	0.00047015	MCTP1	1
25797	2	37571742	37600465	77	17	475038	3.3075	0.00047063	QPCT	1
80005	8	25042287	25273227	584	51	475038	3.3065	0.00047241	DOCK5	1
55041	2	131862420	131907425	39	4	475038	3.3061	0.00047297	PLEKHB2	1
90342	2	97308574	97370624	74	20	475038	3.3059	0.00047335	FER1L5	1
10622	5	89769876	89810474	80	13	475038	3.302	0.00048	POLR3G	1
168451	7	108202671	108210189	16	4	475038	3.2969	0.00048887	THAP5	1
567	15	45003685	45010357	13	5	475038	3.2953	0.00049156	B2M	1
10894	11	10578712	10590365	31	9	475038	3.295	0.00049204	LYVE1	1
89853	9	129089123	129269320	440	30	475038	3.2946	0.00049272	MVB12B	1
9553	2	27994584	28002608	9	3	475038	3.2932	0.00049535	MRPL33	1
197131	15	43235095	43398286	157	16	475038	3.2907	0.00049978	UBR1	1
284098	17	34890849	34895217	6	3	475038	3.2903	0.00050047	PIGW	1
115761	13	50202435	50208008	14	6	475038	3.2902	0.00050062	ARL11	1
2915	11	88237256	88796846	1615	39	475038	3.2883	0.00050406	GRM5	1
56996	7	100450337	100464634	25	4	475038	3.2877	0.00050508	SLC12A9	1
23233	2	72403113	73053177	893	22	475038	3.2872	0.00050594	EXOC6B	1
9669	2	99953821	100016728	140	16	475038	3.2872	0.00050598	EIF5B	1
222698	6	28227075	28228736	6	3	475038	3.2871	0.00050609	NKAPL	1
4191	7	75677182	75696826	43	5	475038	3.2863	0.00050748	MDH2	1
3626	12	57828543	57844609	27	5	475038	3.2855	0.00050902	INHBC	1
201780	4	48485360	48491541	11	3	475038	3.2853	0.0005094	SLC10A4	1
343263	1	109834987	109849663	38	9	475038	3.2833	0.00051305	MYBPHL	1
246329	12	57637241	57644971	8	3	475038	3.2824	0.00051459	STAC3	1
55740	1	225674534	225840845	335	14	475038	3.2787	0.00052151	ENAH	1
54987	1	53679771	53686289	10	2	475038	3.2761	0.00052633	C1orf123	1
23338	5	133860003	133918918	139	23	475038	3.276	0.00052644	JADE2	1
23149	19	17858527	17899377	147	21	475038	3.2752	0.0005279	FCHO1	1
7531	17	1247833	1303669	182	21	475038	3.2751	0.0005281	YWHAE	1
3781	5	113698016	113832197	285	33	475038	3.274	0.00053021	KCNN2	1
5243	7	87133179	87342639	400	33	475038	3.2732	0.00053178	ABCB1	1
55806	8	21971932	21988566	50	9	475038	3.273	0.00053198	HR	1
9228	8	877021	1656642	3627	192	475038	3.2682	0.00054111	DLGAP2	1
10786	6	25845328	25874471	78	10	475038	3.2676	0.00054239	SLC17A3	1
10884	5	44809027	44815616	8	2	475038	3.2661	0.00054513	MRPS30	1
64429	10	114190058	114207301	29	6	475038	3.2658	0.00054575	ZDHHC6	1
5686	1	109941653	109969108	41	7	475038	3.2613	0.00055446	PSMA5	1
55282	16	67360747	67419109	95	10	475038	3.2605	0.00055604	LRRC36	1
54454	2	23971534	24149978	474	21	475038	3.26	0.00055705	ATAD2B	1
10576	12	69979206	70010595	85	11	475038	3.2595	0.00055812	CCT2	1
23181	21	47878862	47989926	368	24	475038	3.259	0.00055913	DIP2A	1
1958	5	137801181	137805004	4	2	475038	3.2587	0.00055963	EGR1	1
23632	1	150229554	150237478	6	3	475038	3.258	0.00056099	CA14	1
7804	1	53708036	53793821	176	26	475038	3.2578	0.00056143	LRP8	1
51009	17	5377582	5389520	32	9	475038	3.2572	0.0005625	DERL2	1
9015	1	222730990	222763438	73	9	475038	3.2545	0.00056795	TAF1A	1
26133	20	33590207	33680618	234	14	475038	3.2533	0.00057044	TRPC4AP	1
10926	7	87505544	87538856	61	8	475038	3.2465	0.00058411	DBF4	1
124045	16	89724152	89736866	50	10	475038	3.2447	0.00058784	SPATA33	1
112483	17	7529552	7531194	4	2	475038	3.2417	0.000594	SAT2	1
28981	12	110562140	110656600	101	16	475038	3.2398	0.00059798	IFT81	1
7150	20	39657462	39753127	141	23	475038	3.2381	0.00060169	TOP1	1
23683	2	37477645	37551915	252	14	475038	3.2358	0.00060659	PRKD3	1
1463	19	19322773	19363061	87	12	475038	3.2342	0.00060983	NCAN	1
8821	4	142949181	143767604	2155	86	475038	3.2328	0.000613	INPP4B	1
55194	1	36787631	36790567	3	1	475038	3.2319	0.00061482	EVA1B	1
101927853	11	65590493	65600968	26	7	475038	3.2317	0.00061538	LOC101927853	1
113878	7	76090972	76135312	27	6	475038	3.23	0.00061905	DTX2	1
79918	16	58549383	58554431	14	4	475038	3.2289	0.00062143	SETD6	1
6745	6	7281283	7313541	160	16	475038	3.2286	0.00062207	SSR1	1
29113	6	31079000	31080332	17	5	475038	3.2266	0.00062627	C6orf15	1
148252	19	2714565	2721390	12	2	475038	3.2241	0.00063193	DIRAS1	1
55379	17	48458594	48474914	32	6	475038	3.2214	0.00063781	LRRC59	1
84250	5	93953086	94033326	209	15	475038	3.2203	0.00064034	ANKRD32	1
91445	22	31556138	31603005	96	12	475038	3.2168	0.00064825	RNF185	1
1503	1	41445007	41478237	85	18	475038	3.2159	0.00065019	CTPS1	1
51673	16	67423710	67427449	9	3	475038	3.2151	0.0006519	TPPP3	1
4199	6	83920108	84140938	441	18	475038	3.2147	0.00065282	ME1	1
65057	16	67691415	67694718	5	2	475038	3.2137	0.00065512	ACD	1
3769	2	233630512	233641275	29	7	475038	3.2114	0.00066038	KCNJ13	1
81565	17	8316447	8371495	81	16	475038	3.2114	0.0006605	NDEL1	1
4884	17	78440633	78450404	32	8	475038	3.2085	0.0006671	NPTX1	1
80312	10	70320117	70454239	424	20	475038	3.2084	0.00066739	TET1	1
646	15	83924655	83953468	38	7	475038	3.2079	0.0006686	BNC1	1
56834	11	64051781	64056972	5	3	475038	3.2073	0.00066991	GPR137	1
10053	19	10683347	10697991	64	7	475038	3.207	0.00067069	AP1M2	1
100505591	17	38097727	38100987	8	3	475038	3.2054	0.00067427	LRRC3C	1
402682	7	100486344	100487339	2	1	475038	3.205	0.0006752	UFSP1	1
2011	11	63606400	63678492	103	9	475038	3.2048	0.00067569	MARK2	1
3038	16	69139467	69152622	19	7	475038	3.2047	0.0006759	HAS3	1
401262	6	43273211	43277005	2	1	475038	3.2025	0.00068116	CRIP3	1
8448	16	30016835	30023424	11	3	475038	3.1987	0.00069025	DOC2A	1
51533	3	52444577	52457657	11	5	475038	3.1976	0.00069291	PHF7	1
8078	12	6961285	6975796	10	4	475038	3.1971	0.00069419	USP5	1
26251	18	77623668	77659816	129	16	475038	3.1967	0.00069512	KCNG2	1
26010	2	201170604	201346986	384	38	475038	3.1962	0.00069613	SPATS2L	1
57456	3	44790236	44803173	13	5	475038	3.1959	0.00069702	KIAA1143	1
1346	19	36641824	36643771	5	3	475038	3.1953	0.00069853	COX7A1	1
84614	1	173837220	173856596	43	9	475038	3.1949	0.00069931	ZBTB37	1
56992	3	44803209	44894748	80	11	475038	3.1935	0.00070274	KIF15	1
63826	17	2207244	2228553	31	8	475038	3.189	0.00071377	SRR	1
9413	9	71939287	72007372	228	28	475038	3.1877	0.00071701	FAM189A2	1
22864	12	57647547	57824782	189	13	475038	3.1863	0.00072044	R3HDM2	1
57605	12	123468027	123635376	166	21	475038	3.1846	0.00072483	PITPNM2	1
8715	18	31431064	31803515	731	45	475038	3.1841	0.00072593	NOL4	1
7916	6	31588450	31605554	64	15	475038	3.1833	0.00072801	PRRC2A	1
5594	22	22113946	22221970	234	22	475038	3.1809	0.00073404	MAPK1	1
26575	6	153332026	153452389	372	18	475038	3.1797	0.00073721	RGS17	1
137492	8	17104401	17155533	167	23	475038	3.1789	0.00073917	VPS37A	1
157313	8	25316275	25365425	114	7	475038	3.1788	0.00073952	CDCA2	1
113791	22	31677579	31688833	25	6	475038	3.176	0.00074659	PIK3IP1	1
6941	6	31126303	31134183	47	9	475038	3.1731	0.000754	TCF19	1
57446	20	35280169	35374541	83	29	475038	3.173	0.00075444	NDRG3	1
492311	5	139505521	139508391	1	1	475038	3.1719	0.0007572	IGIP	1
10168	3	44666511	44689963	32	6	475038	3.1698	0.00076279	ZNF197	1
5140	11	14665191	14893605	259	19	475038	3.1691	0.00076463	PDE3B	1
2661	5	132196877	132202238	12	3	475038	3.1689	0.00076513	GDF9	1
100132463	4	184242917	184243579	2	1	475038	3.1674	0.00076906	CLDN24	1
116842	5	132209358	132210582	2	1	475038	3.1664	0.00077175	LEAP2	1
128488	20	43752067	43753106	4	2	475038	3.1661	0.0007725	WFDC12	1
2557	4	46920917	46996424	225	20	475038	3.1611	0.00078579	GABRA4	1
60598	20	43374488	43380954	15	5	475038	3.1611	0.00078593	KCNK15	1
202658	6	30297088	30314635	50	13	475038	3.16	0.00078873	TRIM39-RPP21	1
117286	19	16272179	16284286	36	4	475038	3.1597	0.00078954	CIB3	1
5274	3	167453432	167543357	272	18	475038	3.1572	0.00079657	SERPINI1	1
431705	2	96789589	96804175	17	4	475038	3.1571	0.00079668	ASTL	1
10919	6	31847536	31865464	42	15	475038	3.1562	0.00079919	EHMT2	1
27147	7	140218220	140341285	274	17	475038	3.1556	0.00080096	DENND2A	1
9057	16	68298419	68335726	54	9	475038	3.1534	0.00080684	SLC7A6	1
1408	11	45868669	45904799	66	13	475038	3.1533	0.0008073	CRY2	1
29777	6	26597171	26600278	14	4	475038	3.1505	0.00081505	ABT1	1
6014	18	40323183	40695676	819	49	475038	3.141	0.00084175	RIT2	1
23451	2	198256698	198299815	42	7	475038	3.1389	0.00084805	SF3B1	1
100505767	7	76162874	76689911	771	62	475038	3.1383	0.00084964	SPDYE18	1
7535	2	98330031	98356990	47	8	475038	3.1381	0.00085025	ZAP70	1
57096	14	21756136	21819460	164	24	475038	3.1351	0.00085886	RPGRIP1	1
84226	2	27799389	27805589	8	3	475038	3.1351	0.00085902	C2orf16	1
688	13	73629114	73651676	46	10	475038	3.1323	0.00086727	KLF5	1
56129	5	140552243	140555957	14	4	475038	3.1298	0.00087455	PCDHB7	1
11133	19	47978398	47987521	10	5	475038	3.1288	0.00087746	KPTN	1
90861	16	1728201	1752073	33	5	475038	3.1288	0.00087747	HN1L	1
23051	20	39807089	39928766	199	19	475038	3.1275	0.00088149	ZHX3	1
1181	3	184063973	184079439	41	12	475038	3.1248	0.00088955	CLCN2	1
5813	5	139493708	139499001	1	1	475038	3.1217	0.0008992	PURA	1
6286	4	6695566	6698897	14	3	475038	3.1215	0.0008998	S100P	1
254773	2	99858709	99871570	23	8	475038	3.1212	0.00090044	LYG2	1
55208	13	114110134	114145024	69	12	475038	3.1211	0.00090086	DCUN1D2	1
4116	1	53692564	53704282	22	6	475038	3.1205	0.00090283	MAGOH	1
8775	19	47990891	48018515	39	7	475038	3.1203	0.00090332	NAPA	1
149473	1	44457280	44462200	8	4	475038	3.1201	0.00090396	CCDC24	1
402665	19	51815102	51834102	43	8	475038	3.1189	0.00090775	IGLON5	1
94039	19	19778962	19791735	26	7	475038	3.1183	0.00090954	ZNF101	1
6522	7	150755299	150773614	47	11	475038	3.1164	0.00091552	SLC4A2	1
90639	7	1004486	1015235	38	10	475038	3.1144	0.00092175	COX19	1
388364	17	28643351	28661065	31	6	475038	3.1126	0.00092734	TMIGD1	1
90701	18	56806709	56826069	68	9	475038	3.1111	0.000932	SEC11C	1
57412	10	104629183	104661656	100	11	475038	3.1098	0.00093614	AS3MT	1
9899	15	91642996	91844539	596	43	475038	3.1096	0.00093667	SV2B	1
57585	16	1662495	1727909	114	11	475038	3.1092	0.00093793	CRAMP1L	1
7143	1	175291935	175712752	1153	105	475038	3.1078	0.00094241	TNR	1
283248	11	63678693	63684407	4	1	475038	3.1072	0.0009445	RCOR2	1
51002	2	73955744	73964765	12	2	475038	3.1069	0.00094519	TPRKB	1
284716	1	42846468	42889900	135	9	475038	3.1066	0.00094615	RIMKLA	1
10100	1	115590632	115632121	153	21	475038	3.1063	0.00094717	TSPAN2	1
1041	6	31082865	31088252	73	7	475038	3.1052	0.00095072	CDSN	1
3107	6	31236526	31239913	68	12	475038	3.102	0.0009611	HLA-C	1
51567	6	24650205	24667115	54	9	475038	3.1017	0.0009621	TDP2	1
25963	15	42502726	42565797	82	12	475038	3.1014	0.00096302	TMEM87A	1
2847	22	41075182	41078818	7	3	475038	3.1013	0.00096324	MCHR1	1
6733	7	104754048	105039614	485	18	475038	3.1002	0.00096709	SRPK2	1
10213	2	162164786	162268228	147	16	475038	3.0991	0.0009705	PSMD14	1
9481	6	46620652	46645927	30	5	475038	3.0946	0.00098548	SLC25A27	1
51329	12	123464607	123467460	1	1	475038	3.094	0.0009873	ARL6IP4	1
285600	5	93486556	93954309	657	68	475038	3.094	0.00098749	KIAA0825	1
23368	14	104200088	104315116	239	13	475038	3.091	0.0009973	PPP1R13B	1
2166	1	46859939	46879520	31	7	475038	3.0909	0.00099764	FAAH	1
57591	22	40806292	41032690	350	15	475038	3.0884	0.0010062	MKL1	1
79631	15	82422561	82555104	362	28	475038	3.0858	0.001015	EFTUD1	1
8446	2	73989325	74007284	12	3	475038	3.0858	0.0010152	DUSP11	1
221496	6	33738990	33756906	67	9	475038	3.0838	0.0010217	LEMD2	1
5715	12	122326637	122355771	64	10	475038	3.083	0.0010247	PSMD9	1
80010	9	86595321	86618989	35	6	475038	3.0808	0.0010322	RMI1	1
23235	11	111473170	111597635	148	9	475038	3.08	0.0010351	SIK2	1
116984	4	36067620	36245979	388	30	475038	3.0775	0.0010438	ARAP2	1
83461	12	6957972	6961128	2	1	475038	3.0743	0.001055	CDCA3	1
8348	6	27861203	27926100	111	21	475038	3.0736	0.0010574	HIST1H2BO	1
54940	4	48832599	48863834	33	5	475038	3.0709	0.0010672	OCIAD1	1
5045	15	91411885	91426687	28	6	475038	3.0705	0.0010685	FURIN	1
9054	20	34256610	34287287	71	9	475038	3.069	0.0010739	NFS1	1
84080	16	67696850	67700628	4	2	475038	3.0688	0.0010744	ENKD1	1
80317	6	28317691	28336954	61	11	475038	3.0661	0.0010843	ZKSCAN3	1
6568	6	25783125	25832287	138	13	475038	3.0648	0.0010891	SLC17A1	1
10079	20	50213314	50384908	717	30	475038	3.0638	0.0010928	ATP9A	1
8028	10	21813540	22032559	177	28	475038	3.0618	0.0011002	MLLT10	1
1300	6	116440085	116447296	12	5	475038	3.0586	0.0011119	COL10A1	1
10498	19	10982253	11033453	71	10	475038	3.0584	0.0011125	CARM1	1
124590	17	72912176	72919351	4	2	475038	3.0559	0.0011221	USH1G	1
5936	11	66406088	66435856	22	9	475038	3.0542	0.0011285	RBM4	1
4026	3	187871097	188608460	1973	199	475038	3.0534	0.0011313	LPP	1
3661	19	50162826	50169132	11	2	475038	3.0531	0.0011323	IRF3	1
7484	17	44928952	44964096	57	17	475038	3.0504	0.0011426	WNT9B	1
81611	1	150190717	150208504	20	4	475038	3.0504	0.0011428	ANP32E	1
254439	11	66742754	66744479	2	1	475038	3.0497	0.0011455	C11orf86	1
79101	11	93463368	93474703	8	4	475038	3.0491	0.0011475	TAF1D	1
7170	1	154127780	154164611	52	9	475038	3.048	0.0011517	TPM3	1
3843	13	98605914	98676550	111	13	475038	3.0477	0.0011529	IPO5	1
7431	10	17269934	17279592	16	5	475038	3.0463	0.0011583	VIM	1
3106	6	31321649	31324989	81	21	475038	3.0462	0.0011586	HLA-B	1
25769	9	19507450	19789059	772	58	475038	3.0455	0.0011617	SLC24A2	1
6096	9	77112252	77303534	401	34	475038	3.0454	0.0011618	RORB	1
56134	5	140345747	140391929	56	13	475038	3.0438	0.001168	PCDHAC2	1
9455	15	83517729	83654905	287	25	475038	3.0424	0.0011735	HOMER2	1
958	20	44746899	44758384	18	7	475038	3.0423	0.0011738	CD40	1
342372	16	71963441	72033877	260	17	475038	3.0409	0.0011795	PKD1L3	1
2825	2	207040040	207082771	104	15	475038	3.0376	0.0011925	GPR1	1
146212	16	67323338	67360664	40	7	475038	3.0364	0.0011972	KCTD19	1
55231	11	66357640	66360554	3	2	475038	3.0349	0.0012029	CCDC87	1
55238	16	58700298	58718674	61	10	475038	3.0349	0.0012029	SLC38A7	1
6462	17	7517382	7536700	39	10	475038	3.0345	0.0012048	SHBG	1
51307	5	137673224	137685418	22	6	475038	3.028	0.0012309	FAM53C	1
7433	3	42530791	42579065	109	23	475038	3.0245	0.0012451	VIPR1	1
51103	15	41679547	41694658	27	6	475038	3.0226	0.0012532	NDUFAF1	1
375337	3	44283378	44373590	173	12	475038	3.0224	0.001254	TOPAZ1	1
23067	12	122241879	122270562	38	8	475038	3.0216	0.0012574	SETD1B	1
112703	19	50970045	50980085	15	5	475038	3.0213	0.0012585	FAM71E1	1
84630	6	43211222	43255997	99	13	475038	3.0211	0.0012594	TTBK1	1
140609	1	198126108	198291550	441	23	475038	3.0203	0.0012624	NEK7	1
6547	14	70510934	70655787	556	35	475038	3.0203	0.0012625	SLC8A3	1
84971	19	10654570	10664099	24	7	475038	3.0203	0.0012627	ATG4D	1
342371	16	71879894	71891236	13	5	475038	3.0199	0.0012641	ATXN1L	1
10099	15	77336359	77363570	16	5	475038	3.0197	0.001265	TSPAN3	1
203062	8	143293441	143484543	633	35	475038	3.0197	0.0012652	TSNARE1	1
23302	17	5972426	6027747	159	46	475038	3.0172	0.0012757	WSCD1	1
9852	3	37027357	37034795	8	2	475038	3.016	0.0012807	EPM2AIP1	1
147685	19	58469805	58485902	43	6	475038	3.012	0.0012977	C19orf18	1
118856	10	127455022	127464390	9	4	475038	3.0101	0.0013059	MMP21	1
1785	19	10828729	10944169	271	25	475038	3.0099	0.0013068	DNM2	1
8741	17	7461609	7464925	5	3	475038	3.0093	0.0013093	TNFSF13	1
221061	10	15253642	15413058	546	44	475038	3.0079	0.0013154	FAM171A1	1
79637	17	73106047	73126360	47	10	475038	3.0073	0.001318	ARMC7	1
26504	2	97426639	97477628	62	7	475038	3.004	0.0013324	CNNM4	1
221545	6	30614816	30620987	10	6	475038	3.0039	0.0013327	C6orf136	1
55697	16	70721342	70835074	216	29	475038	3.0038	0.001333	VAC14	1
23113	6	43149913	43192325	74	10	475038	3.0025	0.0013389	CUL9	1
130074	2	131805449	131851033	49	5	475038	3.0025	0.0013391	FAM168B	1
100507679	6	30973729	31003179	365	28	475038	3.0018	0.0013421	MUC22	1
84231	16	2205763	2228130	26	9	475038	3.001	0.0013455	TRAF7	1
51268	17	27369918	27384245	23	5	475038	2.9976	0.0013608	PIPOX	1
5909	1	21922708	21996010	247	46	475038	2.9975	0.0013612	RAP1GAP	1
80196	12	121837886	121862155	61	5	475038	2.9965	0.0013655	RNF34	1
196528	12	46123494	46301820	129	17	475038	2.9947	0.0013735	ARID2	1
50863	11	131240371	132206716	2892	220	475038	2.9947	0.0013738	NTM	1
55201	19	17830303	17845324	59	7	475038	2.9939	0.001377	MAP1S	1
375298	2	182401399	182521834	318	22	475038	2.9922	0.0013849	CERKL	1
84217	1	42896000	42921938	81	8	475038	2.992	0.0013857	ZMYND12	1
54766	11	111338255	111383105	88	13	475038	2.9918	0.0013867	BTG4	1
9727	16	475649	572485	241	24	475038	2.9915	0.001388	RAB11FIP3	1
64089	8	82711816	82754539	133	10	475038	2.9901	0.0013943	SNX16	1
3396	17	73008760	73017356	26	6	475038	2.9898	0.0013956	ICT1	1
10279	6	27215480	27224399	19	6	475038	2.9886	0.0014012	PRSS16	1
84186	9	37120161	37358146	282	17	475038	2.9879	0.0014045	ZCCHC7	1
375686	8	145086582	145102015	16	6	475038	2.987	0.0014087	SPATC1	1
386681	21	46031996	46032871	2	1	475038	2.9868	0.0014096	KRTAP10-8	1
1973	17	7476024	7482324	20	6	475038	2.9856	0.001415	EIF4A1	1
80831	22	36113919	36125530	50	6	475038	2.9846	0.0014199	APOL5	1
132321	4	130014829	130034487	57	8	475038	2.9845	0.0014202	C4orf33	1
79258	1	2522078	2564499	144	8	475038	2.984	0.0014224	MMEL1	1
23168	15	41709302	41775761	119	14	475038	2.984	0.0014225	RTF1	1
285349	3	44626456	44641186	10	3	475038	2.9813	0.001435	ZNF660	1
286826	1	226418850	226497789	117	17	475038	2.9777	0.001452	LIN9	1
1112	14	89622516	90085506	1265	129	475038	2.9771	0.001455	FOXN3	1
78992	19	11033444	11039357	5	3	475038	2.9746	0.0014666	YIPF2	1
114792	6	97372496	97588630	650	41	475038	2.9744	0.0014676	KLHL32	1
4695	5	140024948	140027370	6	1	475038	2.9744	0.0014677	NDUFA2	1
3837	17	45726861	45762037	46	9	475038	2.9741	0.0014691	KPNB1	1
27303	3	29322351	30051886	2662	150	475038	2.9727	0.001476	RBMS3	1
3336	2	198364721	198368187	2	1	475038	2.9704	0.0014873	HSPE1	1
94030	19	51020149	51071302	126	32	475038	2.9701	0.0014887	LRRC4B	1
80727	7	2671603	2704436	86	19	475038	2.9691	0.0014933	TTYH3	1
54816	15	56922374	57026279	183	16	475038	2.9687	0.0014952	ZNF280D	1
79830	1	35525387	35581460	63	8	475038	2.9685	0.0014964	ZMYM1	1
54768	16	70841287	71264625	251	29	475038	2.9683	0.0014974	HYDIN	1
9530	8	38034106	38070819	52	3	475038	2.9681	0.0014982	BAG4	1
5279	1	172410597	172413230	5	2	475038	2.966	0.0015083	PIGC	1
4855	6	32162620	32191844	130	24	475038	2.965	0.0015132	NOTCH4	1
222696	6	28399373	28411279	31	5	475038	2.9632	0.0015225	ZSCAN23	1
84986	10	98981930	99052430	203	15	475038	2.9631	0.001523	ARHGAP19	1
221294	6	116421999	116566853	319	23	475038	2.9622	0.0015272	NT5DC1	1
51596	6	33384319	33386111	3	2	475038	2.9607	0.0015345	CUTA	1
90480	19	13064970	13068068	3	2	475038	2.9604	0.001536	GADD45GIP1	1
9258	8	8640864	8751131	459	32	475038	2.9602	0.0015372	MFHAS1	1
285315	3	155480401	155524076	101	14	475038	2.9599	0.0015386	C3orf33	1
56132	5	140480234	140483406	8	3	475038	2.9578	0.001549	PCDHB3	1
29094	2	64681327	64688517	14	7	475038	2.9576	0.0015501	LGALSL	1
100529241	2	198364721	198418423	57	9	475038	2.9572	0.0015521	HSPE1-MOB4	1
5519	11	111597632	111637169	32	11	475038	2.9571	0.001553	PPP2R1B	1
50862	11	10533225	10562774	96	12	475038	2.955	0.0015635	RNF141	1
56987	3	107241783	107530176	488	32	475038	2.9546	0.0015655	BBX	1
345	11	116700624	116703787	19	6	475038	2.9541	0.0015677	APOC3	1
6449	19	2754711	2783363	68	6	475038	2.9514	0.0015815	SGTA	1
9513	17	7494548	7518215	35	9	475038	2.951	0.0015838	FXR2	1
91392	3	44754135	44765323	14	5	475038	2.9499	0.0015893	ZNF502	1
27132	16	89642176	89663654	72	17	475038	2.9498	0.00159	CPNE7	1
133522	5	149109815	149234585	379	38	475038	2.9496	0.0015908	PPARGC1B	1
23401	10	99092254	99094458	2	1	475038	2.9485	0.0015968	FRAT2	1
80018	12	112464493	112546826	85	14	475038	2.948	0.0015994	NAA25	1
6874	20	60549854	60640866	255	13	475038	2.9474	0.0016021	TAF4	1
58489	15	80987635	81047962	203	24	475038	2.9473	0.0016027	ABHD17C	1
10198	12	123640943	123717785	184	10	475038	2.9471	0.0016041	MPHOSPH9	1
8558	16	89753076	89762772	29	7	475038	2.9468	0.0016054	CDK10	1
55295	19	18747835	18781308	94	16	475038	2.945	0.0016147	KLHL26	1
146956	17	48450581	48458820	14	4	475038	2.9446	0.0016168	EME1	1
6590	20	43880880	43883205	8	2	475038	2.9419	0.0016309	SLPI	1
415116	22	50354143	50357720	9	2	475038	2.9416	0.0016325	PIM3	1
55765	1	200860627	200884864	65	14	475038	2.9414	0.0016335	C1orf106	1
177	6	32148745	32152099	11	5	475038	2.9398	0.0016422	AGER	1
55213	13	50106082	50159742	250	16	475038	2.9394	0.0016444	RCBTB1	1
90952	11	124623019	124632223	14	5	475038	2.9365	0.0016594	ESAM	1
6137	16	89613324	89633237	56	5	475038	2.9364	0.0016604	RPL13	1
26260	8	356808	419876	246	25	475038	2.9355	0.0016652	FBXO25	1
112849	14	59925698	59951281	73	10	475038	2.9348	0.0016688	L3HYPDH	1
51520	5	145492589	145562294	238	6	475038	2.9345	0.0016704	LARS	1
2567	15	27216429	27778373	1630	157	475038	2.9329	0.0016788	GABRG3	1
3119	6	32627241	32634466	148	18	475038	2.9323	0.0016821	HLA-DQB1	1
85315	6	52226926	52272575	160	32	475038	2.9303	0.0016931	PAQR8	1
51172	16	5074845	5083942	26	7	475038	2.9302	0.0016935	NAGPA	1
79684	11	124636388	124670868	57	11	475038	2.9292	0.0016993	MSANTD2	1
83983	19	19625028	19626469	1	1	475038	2.9287	0.001702	TSSK6	1
80095	19	58488440	58514714	90	8	475038	2.9277	0.0017075	ZNF606	1
6767	22	41220539	41253012	38	7	475038	2.9266	0.0017135	ST13	1
3995	11	61640998	61659006	30	4	475038	2.9246	0.0017243	FADS3	1
23359	15	29412455	29862927	1355	95	475038	2.9244	0.0017256	FAM189A1	1
285527	4	48499380	48782329	338	20	475038	2.9243	0.001726	FRYL	1
83857	12	29653746	29937692	1014	70	475038	2.924	0.0017275	TMTC1	1
80145	3	63819546	63849597	33	9	475038	2.9239	0.0017286	THOC7	1
253980	16	29917657	29937545	32	5	475038	2.9231	0.0017328	KCTD13	1
10906	12	112563349	112591408	23	6	475038	2.9219	0.0017397	TRAFD1	1
255809	19	10947304	10980466	46	10	475038	2.9204	0.001748	C19orf38	1
79748	15	75105194	75118099	32	7	475038	2.9196	0.0017526	LMAN1L	1
3760	2	155555093	155714864	447	51	475038	2.9183	0.0017597	KCNJ3	1
3815	4	55524095	55606881	182	25	475038	2.9181	0.0017606	KIT	1
10818	12	69864129	69973573	257	14	475038	2.918	0.0017615	FRS2	1
80004	16	68262450	68270136	3	1	475038	2.9171	0.0017663	ESRP2	1
4584	7	100547086	100611617	40	12	475038	2.9168	0.0017683	MUC3A	1
28969	7	16685759	16746148	193	26	475038	2.9156	0.0017752	BZW2	1
4784	19	13106584	13209610	132	16	475038	2.9146	0.0017805	NFIX	1
59269	1	41972036	42501596	1273	55	475038	2.9145	0.0017813	HIVEP3	1
23531	17	53469974	53499341	62	10	475038	2.9143	0.0017825	MMD	1
51203	15	41624892	41673248	87	12	475038	2.914	0.001784	NUSAP1	1
153770	5	145463876	145483946	47	3	475038	2.9114	0.0017989	PLAC8L1	1
57617	15	41186628	41196173	21	3	475038	2.9098	0.0018082	VPS18	1
79717	1	42921968	42939088	32	4	475038	2.9083	0.0018169	PPCS	1
7965	7	6048882	6063465	73	15	475038	2.9079	0.0018192	AIMP2	1
6648	6	160100148	160114353	51	7	475038	2.9073	0.0018227	SOD2	1
330	11	102188181	102210134	24	6	475038	2.9057	0.0018319	BIRC3	1
55824	8	81880045	82024303	303	37	475038	2.9046	0.0018385	PAG1	1
9678	7	11013495	11209250	443	21	475038	2.9037	0.001844	PHF14	1
6489	12	22346325	22487648	436	30	475038	2.9035	0.0018448	ST8SIA1	1
56704	8	75146935	75233721	130	20	475038	2.9026	0.0018505	JPH1	1
5795	11	48002101	48192394	340	23	475038	2.9026	0.0018506	PTPRJ	1
165324	2	24150132	24223701	228	19	475038	2.9011	0.0018592	UBXN2A	1
905	2	135676363	135716915	72	7	475038	2.9011	0.0018593	CCNT2	1
5089	6	32152510	32157963	11	4	475038	2.9009	0.0018602	PBX2	1
284612	1	110009100	110024764	43	4	475038	2.9007	0.0018614	SYPL2	1
79369	12	122688228	122692677	5	2	475038	2.8988	0.0018729	B3GNT4	1
23272	3	56654160	56717270	235	21	475038	2.8978	0.0018792	FAM208A	1
9520	17	45600316	45700642	112	14	475038	2.8954	0.0018932	NPEPPS	1
22822	12	76419227	76425556	13	7	475038	2.8954	0.0018936	PHLDA1	1
23255	18	8705659	8832776	407	57	475038	2.8941	0.0019015	MTCL1	1
65095	19	10663761	10676702	51	8	475038	2.894	0.0019016	KRI1	1
27257	8	38020839	38034248	20	5	475038	2.892	0.0019138	LSM1	1
1607	7	14184674	14943281	2321	128	475038	2.8908	0.001921	DGKB	1
55705	1	201798288	201853422	91	15	475038	2.8895	0.0019293	IPO9	1
84457	10	60936348	61007815	94	8	475038	2.8882	0.0019376	PHYHIPL	1
9918	12	6602547	6641132	121	13	475038	2.8878	0.0019399	NCAPD2	1
590	3	165490692	165555260	178	20	475038	2.8875	0.0019419	BCHE	1
8831	6	33387847	33421466	50	13	475038	2.8871	0.0019441	SYNGAP1	1
7299	11	88911040	89028927	287	16	475038	2.8865	0.0019475	TYR	1
83596	19	50168399	50177173	11	3	475038	2.8856	0.0019536	BCL2L12	1
9245	15	59903982	59912210	21	3	475038	2.8821	0.0019752	GCNT3	1
140691	15	45028314	45060027	90	10	475038	2.881	0.0019822	TRIM69	1
56125	5	140578916	140582618	7	3	475038	2.879	0.0019947	PCDHB11	1
11178	8	20103676	20161492	207	41	475038	2.8779	0.0020019	LZTS1	1
81797	6	29341200	29343068	11	5	475038	2.8739	0.0020269	OR12D3	1
6314	3	63849785	63989240	189	22	475038	2.8733	0.0020307	ATXN7	1
729665	14	59971785	60043549	228	17	475038	2.8729	0.0020337	CCDC175	1
55582	9	86451613	86536428	133	10	475038	2.8696	0.0020547	KIF27	1
338596	10	17361282	17496408	679	34	475038	2.8696	0.0020548	ST8SIA6	1
776	3	53529076	53847179	715	73	475038	2.8686	0.0020612	CACNA1D	1
84138	16	68318043	68344868	48	10	475038	2.8685	0.0020623	SLC7A6OS	1
25843	2	198380295	198418423	43	8	475038	2.8671	0.0020716	MOB4	1
7166	11	18042084	18062354	35	4	475038	2.8658	0.0020799	TPH1	1
9970	1	161199456	161208432	26	8	475038	2.8658	0.0020799	NR1I3	1
6261	19	38924340	39078204	481	42	475038	2.8652	0.002084	RYR1	1
5534	2	68405979	68483392	132	9	475038	2.8636	0.0020943	PPP3R1	1
9440	11	93517405	93546496	41	6	475038	2.8631	0.0020976	MED17	1
5564	12	120105669	120119429	18	4	475038	2.8629	0.002099	PRKAB1	1
6484	11	126225540	126284536	135	19	475038	2.8622	0.0021033	ST3GAL4	1
64866	3	45123766	45187914	205	55	475038	2.8614	0.0021086	CDCP1	1
54715	16	5289469	7763342	13217	581	475038	2.8613	0.0021093	RBFOX1	1
3983	10	116190869	116444762	688	62	475038	2.8574	0.0021354	ABLIM1	1
4295	6	33762449	33771793	33	6	475038	2.8567	0.0021405	MLN	1
79802	1	222695602	222721444	93	6	475038	2.8557	0.0021468	HHIPL2	1
929	5	140011313	140013286	3	1	475038	2.8529	0.0021663	CD14	1
2193	19	13033284	13044558	20	6	475038	2.8521	0.0021718	FARSA	1
7013	8	73921097	73959987	64	8	475038	2.8494	0.0021902	TERF1	1
54460	1	150266262	150281414	48	6	475038	2.8493	0.0021909	MRPS21	1
728392	17	5402747	5405042	11	5	475038	2.8493	0.0021909	LOC728392	1
199990	1	2115899	2144159	46	9	475038	2.8492	0.0021912	C1orf86	1
100527943	20	35202957	35240960	36	14	475038	2.8473	0.0022043	TGIF2-C20orf24	1
25864	3	52007700	52015216	7	5	475038	2.8471	0.0022063	ABHD14A	1
8843	12	123199303	123201439	9	3	475038	2.8467	0.0022088	HCAR3	1
220965	10	61005889	61122661	254	24	475038	2.846	0.0022138	FAM13C	1
29883	8	17086737	17104387	38	8	475038	2.8453	0.0022182	CNOT7	1
3190	9	86582998	86595692	20	6	475038	2.8446	0.0022231	HNRNPK	1
9169	12	46312914	46385898	81	14	475038	2.843	0.0022343	SCAF11	1
51184	12	110890291	110906667	23	5	475038	2.8429	0.0022351	GPN3	1
4644	15	52599480	52821247	545	15	475038	2.8418	0.0022428	MYO5A	1
23270	6	116571127	116575261	12	4	475038	2.8418	0.002243	TSPYL4	1
64506	15	83211948	83316762	235	25	475038	2.8415	0.0022451	CPEB1	1
79600	12	111051832	111086935	38	9	475038	2.8409	0.0022494	TCTN1	1
54509	12	122215660	122231594	40	5	475038	2.84	0.002256	RHOF	1
26083	17	28884124	28890511	8	3	475038	2.8398	0.0022568	TBC1D29	1
9619	21	43619799	43724497	356	52	475038	2.8387	0.0022648	ABCG1	1
55969	20	35234137	35240960	9	5	475038	2.8378	0.0022713	C20orf24	1
533	1	44440118	44443972	9	4	475038	2.8348	0.0022926	ATP6V0B	1
51141	2	118846033	118867604	46	15	475038	2.8346	0.0022941	INSIG2	1
196383	12	123899936	123921264	49	11	475038	2.8325	0.0023096	RILPL2	1
202374	5	146614526	146767418	604	42	475038	2.8302	0.0023256	STK32A	1
1385	2	208394616	208470284	108	13	475038	2.8297	0.0023297	CREB1	1
57683	2	207139523	207179162	54	7	475038	2.8292	0.0023335	ZDBF2	1
23468	12	54624730	54673915	37	7	475038	2.8284	0.0023391	CBX5	1
80206	18	33877677	34360019	1122	87	475038	2.8284	0.0023391	FHOD3	1
84676	1	26377792	26394142	39	5	475038	2.8274	0.002346	TRIM63	1
4618	12	81101408	81103257	5	2	475038	2.8273	0.002347	MYF6	1
326340	4	48492269	48496406	14	4	475038	2.8268	0.0023505	ZAR1	1
127002	1	110026533	110035426	9	3	475038	2.8255	0.0023601	ATXN7L2	1
56920	3	52467268	52479112	14	6	475038	2.8252	0.0023622	SEMA3G	1
51367	12	121016848	121019201	10	3	475038	2.8251	0.0023635	POP5	1
22955	1	41492871	41707815	494	24	475038	2.8243	0.0023693	SCMH1	1
26472	11	64011951	64014413	4	1	475038	2.8235	0.0023751	PPP1R14B	1
51473	6	24171983	24383520	750	48	475038	2.8233	0.0023764	DCDC2	1
7917	6	31606805	31620953	42	13	475038	2.8226	0.0023814	BAG6	1
51622	7	5938341	5965605	33	9	475038	2.8219	0.0023873	CCZ1	1
51305	8	140613081	140715299	259	40	475038	2.8206	0.002397	KCNK9	1
399687	17	27400528	27507432	202	21	475038	2.8185	0.0024126	MYO18A	1
9374	6	32121229	32131458	26	11	475038	2.8182	0.002415	PPT2	1
285343	3	44379574	44450940	128	11	475038	2.8177	0.0024184	TCAIM	1
55246	8	27590833	27630170	136	10	475038	2.8171	0.0024232	CCDC25	1
9027	2	73867850	73869537	4	2	475038	2.8164	0.0024286	NAT8	1
283807	15	63889327	63894627	10	4	475038	2.8158	0.002433	FBXL22	1
390081	11	5905523	5906461	6	2	475038	2.8147	0.0024414	OR52E4	1
11155	10	88426542	88495829	249	38	475038	2.8139	0.0024473	LDB3	1
85016	11	101918147	101955291	78	7	475038	2.8128	0.0024556	C11orf70	1
253143	22	32077333	32146120	142	16	475038	2.8123	0.0024594	PRR14L	1
1809	5	146770371	146889619	126	25	475038	2.8113	0.0024667	DPYSL3	1
3787	20	43720950	43729753	13	4	475038	2.8112	0.002468	KCNS1	1
7069	11	77774907	77779403	24	3	475038	2.8094	0.0024815	THRSP	1
285331	3	56591184	56655864	256	17	475038	2.8091	0.0024839	CCDC66	1
151194	2	208473839	208490652	20	5	475038	2.808	0.0024924	METTL21A	1
7041	16	31483476	31489281	5	2	475038	2.8071	0.0024995	TGFB1I1	1
575	8	143545377	143626369	176	31	475038	2.8068	0.0025019	ADGRB1	1
51555	3	179512746	179754841	647	42	475038	2.8066	0.0025035	PEX5L	1
11033	7	937537	995208	218	43	475038	2.8056	0.0025113	ADAP1	1
283726	15	82555152	82577271	49	11	475038	2.8046	0.0025191	SAXO2	1
93145	19	9964394	10047070	200	22	475038	2.8044	0.0025208	OLFM2	1
22800	11	14299466	14386052	97	20	475038	2.8016	0.0025421	RRAS2	1
84435	10	134884433	134945179	243	39	475038	2.8007	0.0025497	ADGRA1	1
57580	20	47240787	47444420	659	33	475038	2.8006	0.0025504	PREX1	1
5478	7	44836241	44842716	15	5	475038	2.8002	0.0025535	PPIA	1
140823	20	34287232	34288902	3	1	475038	2.7993	0.0025609	ROMO1	1
157570	8	27632057	27670141	121	6	475038	2.7992	0.0025615	ESCO2	1
4815	12	673462	772755	395	33	475038	2.7986	0.0025659	NINJ2	1
2026	12	7023614	7032860	7	2	475038	2.7982	0.0025697	ENO2	1
256006	5	74364122	74532703	398	14	475038	2.7981	0.0025702	ANKRD31	1
4179	1	207925383	207968861	90	10	475038	2.798	0.0025714	CD46	1
130026	2	203637873	203736708	185	13	475038	2.7952	0.0025935	ICA1L	1
343578	20	37230577	37279295	126	23	475038	2.7942	0.0026014	ARHGAP40	1
643355	1	112532593	112541464	25	7	475038	2.7939	0.0026035	LOC643355	1
442186	6	29079587	29080661	4	2	475038	2.7938	0.0026044	OR2J3	1
283234	11	64107690	64125006	39	8	475038	2.7931	0.0026103	CCDC88B	1
84171	10	100007443	100028007	49	6	475038	2.7925	0.0026155	LOXL4	1
5801	12	71031853	71314584	840	79	475038	2.7922	0.0026179	PTPRR	1
283450	12	112597992	112820113	217	17	475038	2.7916	0.0026228	HECTD4	1
54919	7	766338	826116	200	17	475038	2.7903	0.0026327	DNAAF5	1
7021	6	50786439	50815326	68	12	475038	2.7902	0.0026335	TFAP2B	1
343066	1	12704566	12727097	52	6	475038	2.7886	0.0026472	AADACL4	1
54757	17	66531257	66597095	142	26	475038	2.7879	0.0026528	FAM20A	1
80723	3	136537861	136574734	94	6	475038	2.7878	0.0026537	SLC35G2	1
1021	7	92234235	92465941	254	26	475038	2.7858	0.00267	CDK6	1
10417	4	1160720	1202750	90	20	475038	2.7849	0.0026771	SPON2	1
60468	6	90636247	91006627	715	78	475038	2.7843	0.0026822	BACH2	1
25945	3	110790606	110913017	154	18	475038	2.7839	0.0026855	PVRL3	1
5521	5	145969067	146461083	1053	58	475038	2.7836	0.0026876	PPP2R2B	1
55661	20	47835832	47860614	75	10	475038	2.7834	0.0026896	DDX27	1
5361	3	126707437	126756235	158	20	475038	2.7833	0.0026906	PLXNA1	1
55757	13	96453834	96705736	436	22	475038	2.7823	0.0026985	UGGT2	1
26289	1	77747662	78025654	941	69	475038	2.782	0.0027012	AK5	1
54935	1	159750730	159752333	4	2	475038	2.7817	0.002704	DUSP23	1
54033	21	15588466	15600693	62	10	475038	2.7809	0.0027107	RBM11	1
3029	16	1859104	1877195	139	8	475038	2.7794	0.0027226	HAGH	1
84174	20	35240922	35274619	30	15	475038	2.7787	0.0027286	SLA2	1
8019	9	136895427	136933655	125	17	475038	2.7779	0.0027358	BRD3	1
64599	7	100277130	100286870	26	10	475038	2.7778	0.0027367	GIGYF1	1
1719	5	79922045	79950800	125	6	475038	2.7766	0.0027469	DHFR	1
245915	6	50011288	50016364	12	4	475038	2.7755	0.0027555	DEFB112	1
170954	6	30644166	30655672	27	6	475038	2.7734	0.002774	PPP1R18	1
80705	2	99613724	99771187	386	18	475038	2.7732	0.0027756	TSGA10	1
2134	1	26348266	26362955	22	7	475038	2.7715	0.0027901	EXTL1	1
221692	6	12716888	13290476	1320	61	475038	2.7708	0.0027956	PHACTR1	1
2242	15	91427665	91439006	32	6	475038	2.7704	0.0027997	FES	1
84557	20	33134688	33148149	21	5	475038	2.7694	0.0028083	MAP1LC3A	1
100506504	1	2113250	2115812	4	2	475038	2.7674	0.002825	LOC100506504	1
70	15	35080297	35087927	20	9	475038	2.7668	0.0028301	ACTC1	1
9612	12	124808957	125052079	737	108	475038	2.7658	0.0028392	NCOR2	1
55759	2	203745323	203776949	65	8	475038	2.7658	0.0028394	WDR12	1
80243	8	68864244	69143897	905	74	475038	2.765	0.0028463	PREX2	1
2788	19	2511218	2702746	762	93	475038	2.7648	0.0028477	GNG7	1
9978	22	41347351	41369019	15	4	475038	2.7644	0.0028512	RBX1	1
28964	17	27900487	27916610	27	8	475038	2.7644	0.0028516	GIT1	1
9904	12	114254543	114404176	588	32	475038	2.7634	0.0028602	RBM19	1
55658	19	647526	663313	46	14	475038	2.7609	0.0028825	RNF126	1
5794	19	55692615	55720874	105	24	475038	2.7602	0.0028884	PTPRH	1
101927402	2	64749323	64751744	4	2	475038	2.7598	0.0028918	LOC101927402	1
170572	3	183770835	183778461	24	6	475038	2.759	0.0028987	HTR3C	1
154215	6	124124991	125146786	2586	184	475038	2.7589	0.0028997	NKAIN2	1
9805	7	29959719	30029905	169	19	475038	2.7585	0.0029035	SCRN1	1
477	1	160085520	160113381	90	18	475038	2.7574	0.002913	ATP1A2	1
816	7	44256749	44365230	282	24	475038	2.7566	0.0029203	CAMK2B	1
57819	6	31765169	31774761	26	10	475038	2.7555	0.0029305	LSM2	1
51341	19	4045216	4066816	36	7	475038	2.7551	0.0029336	ZBTB7A	1
8344	6	26184024	26184458	2	1	475038	2.7546	0.0029383	HIST1H2BE	1
7784	7	76026841	76071388	157	20	475038	2.7545	0.002939	ZP3	1
8120	15	83328033	83378660	112	19	475038	2.754	0.0029431	AP3B2	1
3748	19	50818765	50832634	38	9	475038	2.7527	0.0029549	KCNC3	1
7390	10	127474091	127511837	83	5	475038	2.7521	0.0029604	UROS	1
466	12	51157789	51214943	106	11	475038	2.7516	0.002965	ATF1	1
2560	4	47033295	47432801	884	57	475038	2.7511	0.0029699	GABRB1	1
285193	2	241499471	241503431	13	5	475038	2.7506	0.0029744	DUSP28	1
1140	17	7348406	7360932	29	5	475038	2.7491	0.0029883	CHRNB1	1
57688	5	60628100	60841999	309	21	475038	2.7486	0.0029928	ZSWIM6	1
4157	16	89984287	89987385	15	5	475038	2.748	0.0029979	MC1R	1
387893	12	123868704	123893900	48	9	475038	2.7478	0.0029994	SETD8	1
79777	17	43209967	43221548	15	5	475038	2.7455	0.0030205	ACBD4	1
3117	6	32605169	32612152	149	15	475038	2.7455	0.0030213	HLA-DQA1	1
238	2	29415640	30144477	2448	142	475038	2.7431	0.0030436	ALK	1
81569	1	18081808	18153558	200	22	475038	2.7421	0.003052	ACTL8	1
5899	2	120997646	121052287	148	10	475038	2.7419	0.0030539	RALB	1
114795	12	125811162	126146915	998	113	475038	2.7415	0.0030576	TMEM132B	1
80737	6	31733178	31745108	24	9	475038	2.7403	0.003069	VWA7	1
29801	22	20119364	20135530	45	7	475038	2.7399	0.0030725	ZDHHC8	1
100507421	7	140774032	141180180	904	78	475038	2.7377	0.0030937	TMEM178B	1
157695	8	439790	495781	254	22	475038	2.7369	0.0031014	TDRP	1
3778	10	78629359	79397577	1963	152	475038	2.7366	0.0031038	KCNMA1	1
165631	3	122296435	122357894	225	25	475038	2.7363	0.0031064	PARP15	1
287	4	113739239	114304896	1569	118	475038	2.7354	0.0031151	ANK2	1
440093	12	31944119	31945175	6	3	475038	2.7351	0.003118	H3F3C	1
55166	6	49431054	49460820	58	8	475038	2.7343	0.0031257	CENPQ	1
11215	13	42846261	42897403	101	10	475038	2.7336	0.0031322	AKAP11	1
51322	10	28821355	28912041	156	15	475038	2.7323	0.0031451	WAC	1
84251	1	66999066	67210768	707	25	475038	2.7319	0.0031488	SGIP1	1
9235	16	3115313	3119668	18	9	475038	2.7303	0.0031638	IL32	1
3242	12	122277433	122326517	107	13	475038	2.7286	0.0031799	HPD	1
23008	7	129710349	129775560	159	17	475038	2.7272	0.0031933	KLHDC10	1
4733	22	31795539	31830172	60	9	475038	2.7268	0.0031972	DRG1	1
30850	17	72983727	73001895	19	6	475038	2.7267	0.0031989	CDR2L	1
9348	4	118955500	119179789	653	23	475038	2.726	0.0032058	NDST3	1
27071	4	100737957	100791347	179	23	475038	2.7259	0.0032059	DAPP1	1
167555	5	79783800	79838382	109	19	475038	2.7254	0.0032115	FAM151B	1
51398	19	12778881	12780465	3	2	475038	2.7253	0.0032118	WDR83OS	1
57643	1	45482071	45672250	293	20	475038	2.7252	0.0032129	ZSWIM5	1
101927989	18	74199915	74205874	11	5	475038	2.725	0.003215	LOC101927989	1
388960	2	74011316	74044274	5	2	475038	2.7249	0.0032161	C2orf78	1
2056	7	100318423	100321323	6	3	475038	2.7246	0.0032191	EPO	1
23223	10	99116458	99161127	165	7	475038	2.7246	0.0032191	RRP12	1
23020	2	96940074	96971307	29	7	475038	2.7243	0.003222	SNRNP200	1
5868	3	19988572	20026667	131	17	475038	2.7239	0.0032253	RAB5A	1
79800	2	203776978	203851060	133	9	475038	2.7227	0.0032379	CARF	1
4650	19	17186591	17324104	488	53	475038	2.722	0.0032448	MYO9B	1
3752	1	112318444	112532147	618	72	475038	2.7215	0.0032491	KCND3	1
79960	4	129730779	129796379	71	14	475038	2.7209	0.0032548	JADE1	1
3096	6	12012724	12212270	523	47	475038	2.7207	0.0032576	HIVEP1	1
2990	7	65425671	65447301	54	9	475038	2.7197	0.0032673	GUSB	1
9589	6	160147712	160177351	70	11	475038	2.7196	0.0032676	WTAP	1
3631	2	99061321	99207496	210	11	475038	2.719	0.0032738	INPP4A	1
85358	22	51113070	51171640	125	28	475038	2.7184	0.0032801	SHANK3	1
56829	7	138728266	138794466	159	20	475038	2.7183	0.003281	ZC3HAV1	1
119559	10	120900425	120925221	66	8	475038	2.7175	0.0032884	SFXN4	1
8655	12	120907660	120936298	77	11	475038	2.7173	0.0032907	DYNLL1	1
374655	15	90544197	90625432	188	27	475038	2.7165	0.0032987	ZNF710	1
2207	1	161185087	161189038	10	4	475038	2.7162	0.0033013	FCER1G	1
83882	17	79609349	79615779	46	5	475038	2.7153	0.003311	TSPAN10	1
2109	19	51848409	51869672	89	10	475038	2.715	0.003314	ETFB	1
6687	16	89574802	89624174	154	10	475038	2.7138	0.0033257	SPG7	1
1723	16	72042643	72059316	49	8	475038	2.7127	0.0033369	DHODH	1
201514	19	58919245	58929694	37	4	475038	2.712	0.0033434	ZNF584	1
146760	17	1837971	1928178	299	36	475038	2.7101	0.0033632	RTN4RL1	1
10979	14	53323989	53417856	183	19	475038	2.7092	0.0033722	FERMT2	1
1917	20	62119365	62130668	49	13	475038	2.7085	0.0033792	EEF1A2	1
5494	14	60712470	60765805	88	8	475038	2.7082	0.003382	PPM1A	1
63951	9	22446840	22452472	14	6	475038	2.708	0.0033843	DMRTA1	1
2298	9	116231	118417	1	1	475038	2.708	0.003385	FOXD4	1
9507	1	161159538	161168845	16	6	475038	2.7076	0.0033883	ADAMTS4	1
26063	16	451858	462487	19	4	475038	2.7071	0.0033933	DECR2	1
286827	3	160153291	160167626	26	7	475038	2.7067	0.0033974	TRIM59	1
2676	5	137588069	137610544	34	10	475038	2.7057	0.0034084	GFRA3	1
9973	11	66360630	66373490	12	5	475038	2.7056	0.0034089	CCS	1
4905	17	44668035	44834830	72	8	475038	2.7051	0.0034142	NSF	1
256126	19	13009894	13030116	33	8	475038	2.7041	0.0034241	SYCE2	1
101927254	19	31640820	31695976	102	9	475038	2.7034	0.0034322	LOC101927254	1
534	6	31512228	31514625	9	6	475038	2.7033	0.0034328	ATP6V1G2	1
10180	3	49977474	50114685	214	14	475038	2.7032	0.0034337	RBM6	1
4189	7	108210189	108215294	8	2	475038	2.7009	0.0034574	DNAJB9	1
547	2	241653181	241759725	297	36	475038	2.6991	0.003476	KIF1A	1
968	17	7482805	7485429	7	4	475038	2.6991	0.0034768	CD68	1
10806	1	243419307	243663393	394	31	475038	2.6989	0.0034782	SDCCAG8	1
83938	10	77191217	78317133	2157	142	475038	2.6986	0.0034819	C10orf11	1
100526832	2	170550964	170608396	209	24	475038	2.6979	0.0034892	PHOSPHO2-KLHL23	1
160760	12	110972237	111021064	52	13	475038	2.6977	0.0034912	PPTC7	1
6917	8	54879116	54935008	97	8	475038	2.6965	0.0035041	TCEA1	1
85459	11	93394816	93463524	68	14	475038	2.6964	0.0035045	CEP295	1
25972	2	99225032	99234978	15	3	475038	2.6951	0.0035183	UNC50	1
79676	12	123459354	123464588	4	2	475038	2.6949	0.0035204	OGFOD2	1
3675	17	48133340	48167849	73	11	475038	2.6942	0.0035275	ITGA3	1
11270	6	30655824	30659197	13	5	475038	2.6935	0.0035356	NRM	1
79747	6	146920136	147136598	518	47	475038	2.6932	0.0035387	ADGB	1
220134	18	47901392	47920538	55	6	475038	2.6921	0.0035502	SKA1	1
5874	18	52385097	52562747	515	25	475038	2.6899	0.003574	RAB27B	1
130013	2	135595994	135659604	103	7	475038	2.6898	0.0035743	ACMSD	1
80331	20	62526455	62567384	132	14	475038	2.6896	0.0035765	DNAJC5	1
4775	16	68118654	68263162	211	12	475038	2.6895	0.0035781	NFATC3	1
29906	18	44259081	44337039	286	47	475038	2.6888	0.0035858	ST8SIA5	1
84215	19	48023942	48075994	61	10	475038	2.6853	0.0036233	ZNF541	1
56034	4	157682763	157892546	301	24	475038	2.6848	0.0036292	PDGFC	1
105	10	1223253	1779670	2127	177	475038	2.684	0.0036373	ADARB2	1
594855	15	75118951	75124136	7	3	475038	2.6833	0.0036452	CPLX3	1
51528	14	59951161	59972081	73	8	475038	2.6827	0.0036511	JKAMP	1
5922	3	141205891	141334186	159	15	475038	2.6809	0.0036715	RASA2	1
7157	17	7571720	7590868	50	12	475038	2.6805	0.0036759	TP53	1
100287036	16	89387541	89391518	5	1	475038	2.6803	0.0036779	LOC100287036	1
253461	3	141043055	141168634	248	30	475038	2.6801	0.0036797	ZBTB38	1
83862	7	75616155	75623992	22	7	475038	2.6798	0.0036836	TMEM120A	1
160762	12	111284757	111345339	167	23	475038	2.6784	0.0036989	CCDC63	1
5901	12	131356617	131362220	10	2	475038	2.6782	0.0037005	RAN	1
10098	4	99391518	99579812	499	53	475038	2.6777	0.0037064	TSPAN5	1
5589	19	11546111	11561783	25	6	475038	2.6751	0.0037355	PRKCSH	1
10190	2	99935487	99957155	44	8	475038	2.674	0.0037479	TXNDC9	1
10973	6	100956325	101329243	913	23	475038	2.6727	0.003762	ASCC3	1
91584	7	131808091	132333447	1451	121	475038	2.6709	0.0037828	PLXNA4	1
79003	17	5389694	5394134	25	7	475038	2.6707	0.0037848	MIS12	1
51466	14	100485719	100610573	337	29	475038	2.67	0.0037926	EVL	1
129530	2	99900701	99921205	30	6	475038	2.6694	0.0037996	LYG1	1
9912	17	12692829	12894960	734	57	475038	2.6681	0.0038146	ARHGAP44	1
1448	4	71108333	71117149	65	5	475038	2.6653	0.0038462	CSN3	1
1977	4	99799607	99851786	139	20	475038	2.665	0.0038499	EIF4E	1
3329	2	198351308	198364998	18	4	475038	2.6649	0.0038511	HSPD1	1
147645	19	51834795	51845378	26	5	475038	2.6638	0.0038634	VSIG10L	1
84890	10	64564516	64568239	7	2	475038	2.6626	0.0038768	ADO	1
4690	3	136581050	136670446	182	7	475038	2.6624	0.0038796	NCK1	1
8704	1	44444874	44456843	17	4	475038	2.6617	0.0038873	B4GALT2	1
5116	21	47743976	47865682	458	26	475038	2.6603	0.003903	PCNT	1
84336	17	42088556	42100519	26	7	475038	2.6594	0.003914	TMEM101	1
9906	1	1656277	1677438	29	7	475038	2.6588	0.0039212	SLC35E2	1
10155	19	59055824	59062087	7	3	475038	2.6586	0.003923	TRIM28	1
6299	16	51169886	51185183	18	8	475038	2.6568	0.0039448	SALL1	1
2086	7	64450733	64467124	47	8	475038	2.6562	0.0039515	ERV3-1	1
66037	2	198591603	198651036	60	7	475038	2.6561	0.0039528	BOLL	1
25824	11	64085347	64089295	4	2	475038	2.6556	0.0039583	PRDX5	1
11022	1	151742741	151763052	59	5	475038	2.6552	0.003963	TDRKH	1
80775	2	120436743	120439694	6	2	475038	2.6549	0.003966	TMEM177	1
161357	14	47308826	48144157	2327	75	475038	2.6549	0.0039665	MDGA2	1
6722	6	43138920	43149244	12	4	475038	2.6534	0.0039846	SRF	1
23019	16	58553850	58663790	307	13	475038	2.6531	0.0039879	CNOT1	1
57506	20	3827446	3856770	83	23	475038	2.6529	0.0039901	MAVS	1
26470	16	29882480	29910585	22	6	475038	2.6519	0.0040025	SEZ6L2	1
363	12	50360874	50370922	13	4	475038	2.6511	0.0040118	AQP6	1
2949	1	110254406	110260890	21	7	475038	2.651	0.0040129	GSTM5	1
9252	14	91335086	91526993	383	26	475038	2.6509	0.0040137	RPS6KA5	1
51686	1	151735445	151743806	14	3	475038	2.6507	0.0040166	OAZ3	1
5447	7	75544420	75616173	120	22	475038	2.6485	0.0040423	POR	1
55069	7	66386203	66423538	94	12	475038	2.6476	0.0040536	TMEM248	1
9542	5	139226364	139422884	343	34	475038	2.6439	0.0040976	NRG2	1
2729	6	53362139	53409927	168	18	475038	2.6432	0.0041059	GCLC	1
811	19	13049414	13055304	6	3	475038	2.6431	0.0041071	CALR	1
23761	22	32014477	32058550	132	13	475038	2.642	0.0041205	PISD	1
57169	20	47862437	47894756	104	11	475038	2.6389	0.0041587	ZNFX1	1
112	12	49159975	49182820	41	5	475038	2.6384	0.0041651	ADCY6	1
399665	9	130702861	130742812	89	8	475038	2.6376	0.0041745	FAM102A	1
29091	14	25278860	25519095	715	53	475038	2.6369	0.0041828	STXBP6	1
1058	2	27008857	27023935	36	4	475038	2.6367	0.0041858	CENPA	1
92291	2	30945637	31030383	330	48	475038	2.6357	0.0041978	CAPN13	1
55872	8	27667138	27695612	138	4	475038	2.6356	0.0041988	PBK	1
8001	4	175545367	175750465	705	53	475038	2.6352	0.0042046	GLRA3	1
10449	18	47309874	47340306	63	11	475038	2.6352	0.0042048	ACAA2	1
124460	16	50700211	50715264	21	11	475038	2.6348	0.0042094	SNX20	1
143384	10	120433679	120514758	199	21	475038	2.6337	0.0042233	CACUL1	1
128	4	99992129	100009931	78	9	475038	2.6326	0.0042363	ADH5	1
2686	20	33432523	33460661	51	8	475038	2.6312	0.0042537	GGT7	1
9647	22	22273792	22307250	79	10	475038	2.6312	0.0042537	PPM1F	1
5212	2	36923833	37041937	397	53	475038	2.6306	0.0042612	VIT	1
10296	4	1283642	1333925	241	14	475038	2.6302	0.0042666	MAEA	1
132299	4	48887405	48908815	27	7	475038	2.6294	0.0042773	OCIAD2	1
6597	19	11071598	11172958	253	20	475038	2.6292	0.0042794	SMARCA4	1
23137	9	72873878	72969789	207	16	475038	2.6288	0.0042844	SMC5	1
51228	12	110288748	110318293	60	9	475038	2.6282	0.0042918	GLTP	1
60436	20	35201876	35222355	16	8	475038	2.6281	0.0042938	TGIF2	1
2946	1	110210644	110226619	29	7	475038	2.6267	0.0043103	GSTM2	1
6326	2	165986659	166248820	623	45	475038	2.6267	0.004311	SCN2A	1
6650	16	577816	604636	79	19	475038	2.6248	0.0043352	CAPN15	1
129852	2	54558006	54588714	72	10	475038	2.6246	0.0043379	C2orf73	1
23315	20	48429250	48508779	238	22	475038	2.6237	0.0043485	SLC9A8	1
285989	7	99070476	99085408	19	7	475038	2.6233	0.004354	ZNF789	1
84910	2	112812800	112876895	162	24	475038	2.622	0.0043711	TMEM87B	1
219952	11	57798425	57799378	5	2	475038	2.6217	0.0043748	OR6Q1	1
1506	16	67963473	67965778	2	1	475038	2.6216	0.0043757	CTRL	1
100996928	7	139025878	139108203	255	6	475038	2.621	0.0043834	C7orf55-LUC7L2	1
8748	14	70989078	71022756	75	10	475038	2.6207	0.0043875	ADAM20	1
10384	6	26440700	26453643	33	8	475038	2.6203	0.0043925	BTN3A3	1
81620	16	88870186	88875666	15	4	475038	2.6198	0.0043993	CDT1	1
2101	11	64072990	64084215	10	5	475038	2.6196	0.0044019	ESRRA	1
5411	14	39644387	39652422	18	6	475038	2.6189	0.0044112	PNN	1
7407	6	31745295	31763712	31	12	475038	2.6185	0.004416	VARS	1
25989	15	75128459	75135552	15	3	475038	2.6184	0.004417	ULK3	1
51631	7	139025105	139108203	258	6	475038	2.6172	0.0044322	LUC7L2	1
157638	8	127564683	127570717	4	2	475038	2.6169	0.0044361	FAM84B	1
3710	6	33587951	33664351	305	33	475038	2.6169	0.0044366	ITPR3	1
79969	6	30594613	30614598	39	12	475038	2.6168	0.0044378	ATAT1	1
387640	10	21802407	21814611	9	4	475038	2.6147	0.0044651	SKIDA1	1
1440	17	38171614	38174066	11	3	475038	2.6145	0.0044674	CSF3	1
221710	6	11094266	11138971	160	15	475038	2.6145	0.004468	SMIM13	1
493753	2	99215786	99224981	18	2	475038	2.6141	0.004473	COA5	1
29123	16	89334029	89556969	396	28	475038	2.6119	0.0045018	ANKRD11	1
170370	10	50339199	50342065	13	3	475038	2.6105	0.0045206	FAM170B	1
23397	2	97001479	97042833	37	8	475038	2.61	0.0045266	NCAPH	1
203068	6	30688012	30693199	17	6	475038	2.609	0.0045405	TUBB	1
627	11	27676440	27743605	96	13	475038	2.6087	0.0045441	BDNF	1
56902	2	68385005	68403091	41	6	475038	2.6087	0.0045444	PNO1	1
55611	11	63753325	63765892	17	4	475038	2.6085	0.004547	OTUB1	1
653808	16	29789561	29792969	3	2	475038	2.6069	0.004568	ZG16	1
51289	5	33936491	33939023	2	1	475038	2.6059	0.0045814	RXFP3	1
80025	20	3869486	3904538	76	9	475038	2.6056	0.0045853	PANK2	1
91752	2	185463093	185804214	676	25	475038	2.6051	0.0045922	ZNF804A	1
3021	17	73772515	73775860	12	5	475038	2.6041	0.0046058	H3F3B	1
5802	19	5205514	5340814	456	69	475038	2.6019	0.004636	PTPRS	1
56124	5	140587914	140592143	9	4	475038	2.6017	0.0046383	PCDHB12	1
10066	15	75137197	75165670	33	8	475038	2.6015	0.0046412	SCAMP2	1
64393	3	178735011	178790067	88	12	475038	2.6012	0.0046444	ZMAT3	1
387638	10	21414692	21435488	26	7	475038	2.6009	0.0046485	C10orf113	1
9898	1	154192427	154243986	75	10	475038	2.6007	0.0046514	UBAP2L	1
80778	8	145998499	146012725	28	3	475038	2.5992	0.0046724	ZNF34	1
54520	2	118673054	118771739	294	20	475038	2.5987	0.0046786	CCDC93	1
1369	10	101802065	101841642	112	17	475038	2.5984	0.0046834	CPN1	1
2487	2	183698002	183731498	96	13	475038	2.598	0.0046886	FRZB	1
336	1	161192083	161193418	2	1	475038	2.5979	0.0046897	APOA2	1
9670	1	44412478	44433694	32	5	475038	2.5979	0.0046899	IPO13	1
92346	1	172389828	172437969	130	17	475038	2.5978	0.0046908	C1orf105	1
114883	1	52082546	52254891	178	16	475038	2.5976	0.0046945	OSBPL9	1
8099	12	123745517	123756863	27	6	475038	2.597	0.0047023	CDK2AP1	1
154791	7	139025196	139031065	18	3	475038	2.5969	0.004703	C7orf55	1
29799	22	22051825	22090071	118	23	475038	2.5966	0.0047072	YPEL1	1
51373	7	56019611	56023034	10	4	475038	2.5966	0.0047076	MRPS17	1
1363	4	166300097	166419482	459	22	475038	2.5963	0.0047118	CPE	1
55888	3	44596667	44624975	61	7	475038	2.596	0.0047157	ZKSCAN7	1
582	11	66278077	66301084	42	5	475038	2.5957	0.00472	BBS1	1
10246	6	25912982	25930954	57	8	475038	2.5957	0.0047201	SLC17A2	1
56121	5	140625147	140627802	5	3	475038	2.5955	0.0047233	PCDHB15	1
7553	8	146052855	146072893	48	6	475038	2.5954	0.0047234	ZNF7	1
784	12	49208215	49222726	21	9	475038	2.5951	0.0047275	CACNB3	1
10335	11	10594638	10715535	377	40	475038	2.5951	0.0047287	MRVI1	1
2224	1	155278539	155290457	12	2	475038	2.5948	0.0047318	FDPS	1
8218	22	19166986	19279247	293	15	475038	2.5941	0.0047425	CLTCL1	1
10591	6	43193367	43197211	4	2	475038	2.5934	0.004752	DNPH1	1
143903	11	111411233	111432470	30	6	475038	2.5928	0.0047598	LAYN	1
56971	19	45174724	45187631	16	5	475038	2.5922	0.0047679	CEACAM19	1
65220	1	1682671	1711508	68	9	475038	2.5913	0.0047801	NADK	1
22980	16	89939994	89977795	109	7	475038	2.5897	0.0048023	TCF25	1
4594	6	49398073	49431041	64	8	475038	2.5896	0.0048049	MUT	1
116236	17	27887679	27894042	10	7	475038	2.5892	0.0048105	ABHD15	1
83881	1	226411325	226414756	2	1	475038	2.5891	0.0048111	MIXL1	1
55909	8	22477931	22526661	126	15	475038	2.5879	0.004828	BIN3	1
388336	17	11144740	11467380	1060	97	475038	2.5875	0.0048336	SHISA6	1
9665	16	15688226	15737023	80	20	475038	2.5873	0.0048362	KIAA0430	1
1361	13	46627201	46695318	198	15	475038	2.5867	0.0048448	CPB2	1
2272	3	59735036	61237133	5939	327	475038	2.5865	0.0048475	FHIT	1
57205	4	47487296	47595503	356	32	475038	2.5858	0.0048574	ATP10D	1
151230	2	170590356	170608396	85	13	475038	2.5839	0.0048841	KLHL23	1
518	2	176040986	176046490	16	4	475038	2.5835	0.0048904	ATP5G3	1
2872	19	2037470	2051243	38	11	475038	2.5832	0.0048943	MKNK2	1
4897	7	107788071	108096841	1024	43	475038	2.5832	0.0048944	NRCAM	1
157769	8	124780679	124827692	99	12	475038	2.5812	0.0049223	FAM91A1	1
7134	3	52485107	52488057	2	1	475038	2.5809	0.0049266	TNNC1	1
3240	16	72088470	72094955	8	3	475038	2.5799	0.0049413	HP	1
8884	2	27422455	27435175	28	6	475038	2.5797	0.0049445	SLC5A6	1
9472	14	32798479	33302268	1535	130	475038	2.5796	0.0049452	AKAP6	1
54905	7	1020100	1029276	27	8	475038	2.578	0.0049684	CYP2W1	1
221400	6	46655612	46672056	13	6	475038	2.578	0.0049685	TDRD6	1
3024	6	26017260	26018040	4	2	475038	2.5771	0.004981	HIST1H1A	1
4836	17	43138322	43186384	141	15	475038	2.5757	0.0050016	NMT1	1
90313	17	27894198	27900175	10	3	475038	2.5739	0.0050284	TP53I13	1
80309	2	228844670	229046836	638	26	475038	2.5739	0.0050287	SPHKAP	1
79623	2	31133331	31361592	808	53	475038	2.5733	0.0050362	GALNT14	1
58512	1	35331037	35391083	88	26	475038	2.5732	0.0050377	DLGAP3	1
3276	19	50180409	50191707	14	9	475038	2.5729	0.005042	PRMT1	1
54923	20	62367480	62370460	7	2	475038	2.5727	0.0050459	LIME1	1
10865	2	97202464	97218375	21	7	475038	2.5725	0.0050479	ARID5A	1
3320	14	102547075	102606086	123	16	475038	2.5724	0.0050496	HSP90AA1	1
161502	15	81391749	81441516	136	11	475038	2.5712	0.0050667	C15orf26	1
25894	16	67311413	67323403	17	6	475038	2.5707	0.0050746	PLEKHG4	1
151	2	96778623	96782281	6	2	475038	2.57	0.0050848	ADRA2B	1
100532726	11	77726761	77791265	231	17	475038	2.5698	0.0050881	NDUFC2-KCTD14	1
353333	21	46057273	46058372	6	2	475038	2.5694	0.0050942	KRTAP10-10	1
283459	12	120884241	120901556	43	9	475038	2.5683	0.0051101	GATC	1
203102	8	38965050	39142436	371	15	475038	2.5681	0.0051123	ADAM32	1
10233	12	7013897	7023406	17	2	475038	2.5677	0.0051191	LRRC23	1
7376	19	50879680	50886285	10	3	475038	2.5667	0.0051335	NR1H2	1
122553	14	39617015	39639634	60	12	475038	2.5657	0.0051483	TRAPPC6B	1
51550	14	102814619	102829253	18	6	475038	2.5656	0.0051501	CINP	1
116085	11	64358113	64369825	34	4	475038	2.565	0.0051591	SLC22A12	1
9478	12	121078422	121105129	78	15	475038	2.5647	0.0051633	CABP1	1
253982	16	29912147	29931181	20	5	475038	2.5644	0.0051681	ASPHD1	1
6576	22	19163088	19166338	6	2	475038	2.5633	0.0051845	SLC25A1	1
9915	15	80696692	80890278	471	56	475038	2.5632	0.0051857	ARNT2	1
387890	12	120031264	120079861	130	10	475038	2.563	0.0051881	TMEM233	1
6616	20	10199477	10288068	199	31	475038	2.5603	0.0052289	SNAP25	1
9392	2	105865861	105946148	226	30	475038	2.5589	0.0052499	TGFBRAP1	1
29984	11	66824289	66839488	25	7	475038	2.5581	0.0052627	RHOD	1
405754	6	11102722	11112071	39	7	475038	2.5577	0.0052677	ERVFRD-1	1
400954	2	54952149	55199157	762	56	475038	2.5573	0.005275	EML6	1
7561	19	19821281	19843921	57	10	475038	2.5567	0.0052828	ZNF14	1
2657	19	18979361	19006953	54	13	475038	2.5559	0.0052955	GDF1	1
10715	19	18979361	19007396	54	13	475038	2.5559	0.0052955	CERS1	1
8111	14	91698876	91730898	92	10	475038	2.5556	0.0052998	GPR68	1
171019	5	128796103	129074376	678	31	475038	2.5535	0.0053321	ADAMTS19	1
8934	1	205737114	205744615	29	7	475038	2.5527	0.0053447	RAB29	1
3015	4	100869242	100871512	5	2	475038	2.5508	0.0053734	H2AFZ	1
226	16	30064411	30081741	10	3	475038	2.5506	0.0053775	ALDOA	1
51001	8	97251645	97273796	33	6	475038	2.5505	0.0053779	MTERF3	1
55040	17	48610043	48621111	31	10	475038	2.5499	0.0053873	EPN3	1
23196	9	96214173	96328397	304	19	475038	2.5494	0.0053955	FAM120A	1
196335	11	6129009	6129968	2	1	475038	2.5493	0.0053972	OR56B4	1
23310	11	134022337	134094426	133	18	475038	2.5491	0.0053999	NCAPD3	1
57093	11	89530823	89541743	2	1	475038	2.5481	0.0054159	TRIM49	1
38	11	107992258	108018895	51	9	475038	2.5476	0.0054232	ACAT1	1
3891	12	52753790	52761309	23	8	475038	2.5462	0.0054456	KRT85	1
5454	6	99282580	99286666	6	3	475038	2.5458	0.0054512	POU3F2	1
478	19	42470628	42498428	19	10	475038	2.5458	0.0054517	ATP1A3	1
25865	19	47177573	47220384	80	13	475038	2.5448	0.0054676	PRKD2	1
157697	8	606733	681226	377	32	475038	2.5435	0.0054876	ERICH1	1
79012	3	49895414	49907655	17	4	475038	2.5432	0.0054926	CAMKV	1
3120	6	32723837	32731330	55	4	475038	2.5414	0.0055205	HLA-DQB2	1
28962	6	108362613	108395941	118	8	475038	2.5413	0.0055216	OSTM1	1
29998	19	48111453	48206534	278	19	475038	2.541	0.0055275	GLTSCR1	1
399726	10	21783421	21786213	7	3	475038	2.5404	0.0055358	CASC10	1
79692	6	26634611	26659980	68	8	475038	2.5403	0.0055374	ZNF322	1
5597	15	52296377	52358462	107	13	475038	2.5396	0.0055484	MAPK6	1
23293	17	1963133	2207069	578	22	475038	2.538	0.0055737	SMG6	1
2940	6	52761437	52774496	32	7	475038	2.5367	0.005595	GSTA3	1
284309	19	58258164	58269527	17	5	475038	2.5357	0.0056114	ZNF776	1
9655	2	46926099	46989927	227	24	475038	2.5354	0.0056158	SOCS5	1
55192	15	41060067	41099676	60	9	475038	2.5353	0.0056172	DNAJC17	1
51070	19	50058725	50083845	37	6	475038	2.5348	0.0056261	NOSIP	1
221895	7	27870192	28220437	858	77	475038	2.5345	0.0056308	JAZF1	1
471	2	216176679	216214496	119	13	475038	2.5336	0.0056451	ATIC	1
340371	8	144915755	144924200	10	4	475038	2.5327	0.00566	NRBP2	1
4607	11	47352957	47374253	41	11	475038	2.5319	0.0056725	MYBPC3	1
10468	5	52776183	52782964	10	5	475038	2.5315	0.0056794	FST	1
9048	1	44398992	44402912	9	3	475038	2.5309	0.0056881	ARTN	1
25876	20	3758151	3762113	7	3	475038	2.5309	0.0056883	SPEF1	1
55237	14	74815166	74826711	13	5	475038	2.5293	0.0057139	VRTN	1
5252	6	33378773	33384230	10	4	475038	2.5282	0.0057326	PHF1	1
81550	13	60970591	61148013	344	20	475038	2.5264	0.005762	TDRD3	1
100507462	6	139046348	139094816	169	24	475038	2.5259	0.0057698	LOC100507462	1
8496	12	27677045	27848497	553	45	475038	2.5255	0.0057771	PPFIBP1	1
57406	3	58223233	58280463	189	18	475038	2.5252	0.0057818	ABHD6	1
55565	16	71893583	71918093	40	8	475038	2.5245	0.0057931	ZNF821	1
10758	6	111876581	111927477	132	17	475038	2.5227	0.0058229	TRAF3IP2	1
284058	17	44107282	44302740	718	6	475038	2.5221	0.0058335	KANSL1	1
4632	2	211154868	211179895	48	7	475038	2.5209	0.0058526	MYL1	1
10716	2	162272620	162282381	8	3	475038	2.5198	0.0058711	TBR1	1
2823	4	176554088	176923842	1054	79	475038	2.5194	0.0058778	GPM6A	1
123722	15	83426827	83474850	101	16	475038	2.5193	0.0058803	FSD2	1
400986	2	96516914	96658068	84	13	475038	2.5185	0.0058935	ANKRD36C	1
11281	7	39017609	39504390	1339	56	475038	2.518	0.0059007	POU6F2	1
8209	21	45553476	45622835	196	20	475038	2.5145	0.0059598	C21orf33	1
7249	16	2097472	2138713	82	26	475038	2.5145	0.0059604	TSC2	1
7068	3	24158644	24536772	1044	109	475038	2.5136	0.0059748	THRB	1
6656	13	112721913	112726020	4	2	475038	2.5131	0.0059834	SOX1	1
84274	12	120941082	120966964	80	12	475038	2.5131	0.0059842	COQ5	1
4190	2	63815743	63834331	34	5	475038	2.5125	0.0059937	MDH1	1
81610	20	37554955	37581703	60	6	475038	2.5123	0.0059968	FAM83D	1
51593	7	100472701	100486285	28	6	475038	2.5119	0.006005	SRRT	1
389941	10	16555742	16564004	32	7	475038	2.5116	0.00601	C1QL3	1
55833	9	33921691	34048947	347	18	475038	2.5113	0.0060146	UBAP2	1
23660	7	99102273	99131445	40	9	475038	2.5109	0.0060205	ZKSCAN5	1
27037	22	20099389	20104818	16	6	475038	2.5109	0.0060211	TRMT2A	1
25917	3	9404660	9428475	55	10	475038	2.5104	0.0060292	THUMPD3	1
23598	22	31721790	31742249	27	8	475038	2.5099	0.0060378	PATZ1	1
10003	11	89867772	89926062	225	14	475038	2.5091	0.0060516	NAALAD2	1
8986	11	64126625	64139687	22	3	475038	2.5073	0.0060833	RPS6KA4	1
84132	7	6144550	6201195	189	22	475038	2.5071	0.0060869	USP42	1
6372	4	74702273	74704477	4	2	475038	2.5062	0.0061019	CXCL6	1
5590	1	1981909	2116834	370	27	475038	2.5058	0.0061096	PRKCZ	1
3077	6	26087422	26096438	20	8	475038	2.5045	0.0061306	HFE	1
1839	5	139712428	139726188	30	8	475038	2.5032	0.0061546	HBEGF	1
11255	20	60790017	60795323	8	5	475038	2.5031	0.0061552	HRH3	1
127281	1	2517899	2522908	10	4	475038	2.5024	0.0061674	FAM213B	1
394263	6	30951485	30957675	30	8	475038	2.501	0.0061929	MUC21	1
7070	11	119288655	119294246	11	2	475038	2.5001	0.0062082	THY1	1
51699	12	110929330	110939916	10	3	475038	2.4999	0.0062118	VPS29	1
338442	12	123185840	123194392	23	6	475038	2.4995	0.0062184	HCAR2	1
144097	11	63580846	63595190	29	6	475038	2.4992	0.0062232	C11orf84	1
26058	2	233562015	233725287	386	19	475038	2.4992	0.006224	GIGYF2	1
2050	7	100400187	100425143	67	12	475038	2.4986	0.0062346	EPHB4	1
5726	7	141672431	141673573	3	1	475038	2.498	0.0062443	TAS2R38	1
63928	16	23765948	23770272	5	3	475038	2.4972	0.0062586	CHP2	1
10219	12	9142137	9163343	40	6	475038	2.4959	0.0062813	KLRG1	1
23312	15	51739921	51915030	387	16	475038	2.4958	0.006284	DMXL2	1
84654	5	79615790	79617661	8	4	475038	2.4944	0.0063092	SPZ1	1
84310	7	1036623	1177911	592	28	475038	2.4939	0.0063182	C7orf50	1
4486	3	49924435	49941311	21	4	475038	2.4924	0.0063434	MST1R	1
146861	17	33519539	33521412	2	1	475038	2.492	0.006351	SLC35G3	1
57380	6	24403141	24425816	106	10	475038	2.492	0.0063515	MRS2	1
10181	3	50126341	50156397	26	5	475038	2.4903	0.0063819	RBM5	1
6175	12	120634502	120639014	6	2	475038	2.4902	0.0063839	RPLP0	1
389549	7	121941373	121951173	24	8	475038	2.4894	0.0063972	FEZF1	1
8030	10	61548505	61666414	382	23	475038	2.4894	0.0063977	CCDC6	1
254122	11	65601305	65621578	24	10	475038	2.489	0.0064058	SNX32	1
9814	22	31892125	32014537	381	20	475038	2.4874	0.0064336	SFI1	1
201176	17	43471268	43510282	91	6	475038	2.4874	0.0064337	ARHGAP27	1
4225	18	29769987	29800367	92	12	475038	2.4868	0.006444	MEP1B	1
56919	17	5344232	5372380	78	17	475038	2.4859	0.0064621	DHX33	1
94026	6	27276842	27280011	14	7	475038	2.4848	0.0064803	POM121L2	1
55206	12	123773656	123849756	238	14	475038	2.4844	0.0064882	SBNO1	1
10051	3	160117078	160152755	62	11	475038	2.4835	0.0065057	SMC4	1
116328	8	69242957	69731258	1291	78	475038	2.4831	0.0065115	C8orf34	1
64761	7	139723544	139764086	145	21	475038	2.4829	0.0065164	PARP12	1
5148	17	79617489	79623607	29	7	475038	2.4825	0.0065223	PDE6G	1
7704	11	113930289	114126702	607	76	475038	2.4823	0.006526	ZBTB16	1
84936	15	41099274	41106767	22	4	475038	2.4822	0.0065282	ZFYVE19	1
81688	6	24705089	24721064	28	9	475038	2.4821	0.0065306	C6orf62	1
5501	12	111157613	111180783	38	6	475038	2.4819	0.0065347	PPP1CC	1
85451	17	73780920	73821886	87	14	475038	2.4795	0.0065785	UNK	1
285848	6	36210945	36276372	179	36	475038	2.4795	0.0065785	PNPLA1	1
126823	1	161068151	161070138	5	3	475038	2.4784	0.0065978	KLHDC9	1
717	6	31865562	31913449	104	19	475038	2.4783	0.0066014	C2	1
54438	6	13363587	13487869	312	29	475038	2.4777	0.0066114	GFOD1	1
342918	19	51152702	51162567	33	10	475038	2.4758	0.0066471	C19orf81	1
6249	12	122755981	122907179	232	19	475038	2.4757	0.0066489	CLIP1	1
154197	6	160221281	160241736	55	11	475038	2.4751	0.0066592	PNLDC1	1
201973	4	185570767	185616112	159	9	475038	2.4743	0.0066742	PRIMPOL	1
54480	7	150929575	150935913	12	2	475038	2.4736	0.006688	CHPF2	1
79038	14	104182081	104200005	42	9	475038	2.4717	0.0067235	ZFYVE21	1
84300	6	33664538	33679528	54	8	475038	2.4709	0.0067392	UQCC2	1
8764	1	2487291	2495268	20	5	475038	2.4701	0.0067538	TNFRSF14	1
7532	7	75956108	75988342	62	9	475038	2.4699	0.0067578	YWHAG	1
4137	17	43971702	44105700	678	5	475038	2.4699	0.0067582	MAPT	1
30009	17	45810610	45823485	42	9	475038	2.4692	0.0067704	TBX21	1
8818	9	130697374	130700763	7	1	475038	2.4692	0.0067712	DPM2	1
9759	2	239969864	240323346	1077	82	475038	2.4687	0.0067795	HDAC4	1
149345	1	201857797	201861715	7	3	475038	2.4676	0.0068012	SHISA4	1
55937	6	31620187	31625987	12	4	475038	2.4673	0.0068067	APOM	1
219681	10	23216954	23327452	257	19	475038	2.4666	0.0068199	ARMC3	1
132001	3	11831916	11888393	137	16	475038	2.4665	0.0068226	TAMM41	1
84619	20	62338727	62367494	68	7	475038	2.4663	0.0068265	ZGPAT	1
2822	6	24426060	24495433	445	31	475038	2.4639	0.0068708	GPLD1	1
126119	19	51009254	51014612	10	4	475038	2.4638	0.0068729	JOSD2	1
56731	20	62371211	62375403	9	2	475038	2.4626	0.0068969	SLC2A4RG	1
149095	1	155006256	155023406	24	6	475038	2.4626	0.006897	DCST1	1
343930	2	17997786	17998367	3	1	475038	2.4622	0.0069046	MSGN1	1
5531	16	30087297	30096698	10	3	475038	2.4616	0.0069151	PPP4C	1
23261	1	6845384	7829766	2592	195	475038	2.4602	0.0069435	CAMTA1	1
57551	17	27717943	27878921	262	14	475038	2.4593	0.0069609	TAOK1	1
5162	3	58413357	58419579	24	5	475038	2.4588	0.0069702	PDHB	1
55603	6	82366829	82462607	264	33	475038	2.4569	0.0070078	FAM46A	1
27283	6	54173203	54254950	220	24	475038	2.4566	0.0070125	TINAG	1
65268	9	95946437	96082854	386	31	475038	2.4565	0.0070143	WNK2	1
79829	11	63706442	63724799	33	5	475038	2.4555	0.0070336	NAA40	1
7517	14	104163945	104181823	30	7	475038	2.4555	0.007035	XRCC3	1
153201	5	150694539	150727151	104	12	475038	2.4555	0.007035	SLC36A2	1
55749	10	70480956	70552134	127	14	475038	2.4551	0.0070426	CCAR1	1
84908	2	70523108	70529293	14	2	475038	2.455	0.0070451	FAM136A	1
151649	3	20021453	20053765	112	14	475038	2.4544	0.0070558	PP2D1	1
100532736	1	19923471	19984949	164	27	475038	2.4543	0.0070581	MINOS1-NBL1	1
54084	21	45917775	46131495	846	53	475038	2.4541	0.0070627	TSPEAR	1
256691	9	72658435	72841899	474	19	475038	2.4537	0.0070701	MAMDC2	1
51043	1	154975106	154991001	22	8	475038	2.4524	0.0070948	ZBTB7B	1
144453	12	70037334	70093196	248	20	475038	2.4518	0.0071079	BEST3	1
6536	1	44462155	44497171	67	14	475038	2.4517	0.0071086	SLC6A9	1
11339	15	41601466	41624819	56	7	475038	2.4514	0.0071159	OIP5	1
55699	1	220267455	220321383	107	14	475038	2.45	0.0071424	IARS2	1
2646	2	27719470	27746556	41	7	475038	2.4498	0.0071468	GCKR	1
221833	7	20821894	20826508	5	2	475038	2.4498	0.0071471	SP8	1
7381	8	97238904	97247862	14	3	475038	2.4496	0.0071501	UQCRB	1
11201	18	51795849	51837583	116	8	475038	2.4496	0.0071513	POLI	1
483	3	141595424	141645382	169	17	475038	2.4487	0.0071684	ATP1B3	1
85416	13	100615275	100624178	14	6	475038	2.4471	0.0072004	ZIC5	1
4833	16	446752	450754	16	3	475038	2.4471	0.0072009	NME4	1
9798	16	71928311	71964542	78	11	475038	2.4468	0.0072063	IST1	1
80148	18	77662420	77711664	119	18	475038	2.4466	0.0072104	PQLC1	1
54920	16	68056847	68113226	72	9	475038	2.4455	0.0072322	DUS2	1
117178	1	85109390	85156440	114	14	475038	2.4454	0.0072354	SSX2IP	1
572	11	64037300	64052176	18	7	475038	2.4448	0.0072475	BAD	1
57184	15	75192328	75199462	9	3	475038	2.4446	0.0072504	FAM219B	1
89845	6	43395282	43418163	41	11	475038	2.4445	0.0072517	ABCC10	1
57805	8	22462145	22477984	52	6	475038	2.4435	0.0072732	CCAR2	1
65993	16	1821891	1823152	5	2	475038	2.4429	0.0072849	MRPS34	1
7072	2	70436576	70475886	68	5	475038	2.4423	0.0072975	TIA1	1
22846	14	77228235	77249363	59	16	475038	2.4415	0.0073128	VASH1	1
9136	3	51967442	51975957	8	3	475038	2.4414	0.0073151	RRP9	1
8674	1	171669296	171711379	93	9	475038	2.441	0.0073235	VAMP4	1
26040	18	42258849	42648475	701	83	475038	2.4403	0.0073373	SETBP1	1
55198	12	105567075	105630008	207	21	475038	2.4382	0.0073804	APPL2	1
64766	1	33282368	33324480	55	9	475038	2.4371	0.0074031	S100PBP	1
57176	6	30881982	30894236	55	5	475038	2.4359	0.0074274	VARS2	1
65005	1	151732119	151736040	11	2	475038	2.4348	0.0074493	MRPL9	1
28991	8	146075551	146078932	6	2	475038	2.4344	0.0074586	COMMD5	1
2697	6	121756745	121770873	35	8	475038	2.4338	0.00747	GJA1	1
8491	2	39476407	39664453	422	23	475038	2.4337	0.0074721	MAP4K3	1
65082	12	122714111	122751068	61	9	475038	2.4329	0.0074899	VPS33A	1
23025	19	17712137	17799123	329	61	475038	2.4325	0.0074981	UNC13A	1
387695	10	85933511	85945050	30	8	475038	2.4322	0.0075028	C10orf99	1
285761	6	117803803	117891021	246	27	475038	2.4321	0.0075067	DCBLD1	1
57326	1	154916553	154928624	11	5	475038	2.4317	0.0075143	PBXIP1	1
1608	3	185852896	186080023	529	83	475038	2.4316	0.007517	DGKG	1
346157	6	27356524	27371683	84	5	475038	2.4306	0.0075377	ZNF391	1
63971	6	17759414	17987864	576	26	475038	2.4304	0.0075416	KIF13A	1
401409	7	140103843	140126653	79	17	475038	2.43	0.0075492	RAB19	1
83700	11	133938820	134021652	231	16	475038	2.4299	0.0075513	JAM3	1
388569	19	58962971	58969199	14	4	475038	2.4297	0.0075553	ZNF324B	1
79664	15	60711808	60771359	104	10	475038	2.4295	0.0075591	ICE2	1
9526	17	7486965	7491530	7	4	475038	2.429	0.0075695	MPDU1	1
57801	1	934342	936608	12	3	475038	2.428	0.0075913	HES4	1
55081	3	107879659	107941417	321	5	475038	2.4277	0.0075969	IFT57	1
161725	15	31773884	32162875	902	35	475038	2.4275	0.0076012	OTUD7A	1
163486	1	197473878	197744623	330	18	475038	2.4274	0.007603	DENND1B	1
9404	11	58294344	58345688	83	12	475038	2.4271	0.0076102	LPXN	1
729440	19	46498719	46521874	98	17	475038	2.4262	0.0076289	CCDC61	1
995	5	137620959	137674064	106	12	475038	2.4261	0.0076311	CDC25C	1
29888	19	47222768	47250251	50	10	475038	2.4248	0.0076579	STRN4	1
94097	2	73169165	73298965	223	18	475038	2.4248	0.0076584	SFXN5	1
55512	16	68392230	68482409	177	22	475038	2.4246	0.0076635	SMPD3	1
51684	10	104263719	104393214	264	11	475038	2.4245	0.0076655	SUFU	1
57522	12	64238276	64541643	573	67	475038	2.4237	0.0076823	SRGAP1	1
200172	1	41481269	41489116	29	9	475038	2.4235	0.0076864	SLFNL1	1
84292	19	12777618	12786646	15	7	475038	2.4232	0.007693	WDR83	1
100101467	18	32831023	32870196	77	13	475038	2.4224	0.0077084	ZSCAN30	1
407977	17	7452375	7464925	32	8	475038	2.4222	0.007713	TNFSF12-TNFSF13	1
4528	2	55463756	55496384	79	12	475038	2.4222	0.0077133	MTIF2	1
1192	6	31698358	31705095	7	3	475038	2.422	0.0077187	CLIC1	1
54332	8	75262618	75279345	57	7	475038	2.4219	0.0077207	GDAP1	1
27343	10	103338639	103348027	16	2	475038	2.4204	0.0077509	POLL	1
79682	4	185615219	185655286	252	5	475038	2.4203	0.0077532	CENPU	1
55508	12	69139910	69159853	33	12	475038	2.419	0.0077818	SLC35E3	1
611	7	128412543	128415844	11	4	475038	2.4189	0.0077841	OPN1SW	1
57650	3	108268716	108308491	50	10	475038	2.4188	0.0077866	KIAA1524	1
6123	16	1994580	2004679	41	19	475038	2.4185	0.0077933	RPL3L	1
252884	18	32946661	32957301	19	5	475038	2.4184	0.0077947	ZNF396	1
1070	5	89689528	89705611	5	3	475038	2.4183	0.0077956	CETN3	1
121601	12	101133841	101522419	1135	82	475038	2.4177	0.0078094	ANO4	1
170591	5	76145826	76217056	145	15	475038	2.4176	0.0078117	S100Z	1
55227	6	53659295	53789490	344	18	475038	2.417	0.0078237	LRRC1	1
56122	5	140603078	140605860	5	3	475038	2.417	0.007824	PCDHB14	1
54496	16	68344877	68391169	125	13	475038	2.4166	0.0078329	PRMT7	1
56616	12	122692209	122712081	20	4	475038	2.4155	0.0078571	DIABLO	1
51351	7	64434830	64451414	63	6	475038	2.4153	0.0078614	ZNF117	1
85004	12	15260716	15374411	270	26	475038	2.4143	0.0078835	RERG	1
222166	7	30174552	30202381	96	17	475038	2.4123	0.0079251	MTURN	1
8470	4	186506598	186877870	1462	139	475038	2.4114	0.0079457	SORBS2	1
5460	6	31132114	31138451	55	10	475038	2.4109	0.0079569	POU5F1	1
84315	3	49946302	49967445	27	8	475038	2.4088	0.0080024	MON1A	1
9921	12	120972132	121015397	119	15	475038	2.4078	0.0080238	RNF10	1
3758	11	128707909	128737268	74	13	475038	2.4073	0.0080361	KCNJ1	1
5529	14	63839838	64010095	398	24	475038	2.4059	0.0080656	PPP2R5E	1
2266	4	155525286	155533902	4	2	475038	2.4059	0.0080669	FGG	1
6529	3	11034420	11080935	154	36	475038	2.4057	0.0080712	SLC6A1	1
65987	11	77726761	77757237	115	12	475038	2.4037	0.008114	KCTD14	1
1984	17	7210318	7215782	11	3	475038	2.4017	0.0081594	EIF5A	1
2901	19	42502468	42574278	47	12	475038	2.4015	0.008164	GRIK5	1
5437	3	184079502	184086383	11	3	475038	2.4011	0.0081733	POLR2H	1
1813	11	113280317	113346413	167	22	475038	2.4001	0.0081945	DRD2	1
152330	3	2140550	3099645	3889	293	475038	2.3997	0.0082036	CNTN4	1
9842	17	43513266	43568146	97	8	475038	2.3996	0.0082076	PLEKHM1	1
159371	10	95653730	95663581	17	3	475038	2.3989	0.008223	SLC35G1	1
9159	11	117075788	117102811	84	15	475038	2.3984	0.0082343	PCSK7	1
56521	10	69556427	69597937	67	12	475038	2.398	0.0082417	DNAJC12	1
577	6	69345210	70099403	1990	71	475038	2.3967	0.0082723	ADGRB3	1
6310	6	16299343	16761721	1337	147	475038	2.3966	0.0082731	ATXN1	1
8932	18	51677971	51751158	118	14	475038	2.3963	0.0082818	MBD2	1
113026	17	43189008	43209891	53	14	475038	2.396	0.0082884	PLCD3	1
116143	2	68357281	68384692	43	7	475038	2.3957	0.0082933	WDR92	1
51449	2	70485231	70508317	43	4	475038	2.3953	0.0083028	PCYOX1	1
84289	2	242641456	242668896	104	13	475038	2.394	0.0083339	ING5	1
11047	20	60877112	60884206	16	5	475038	2.3939	0.0083362	ADRM1	1
2783	7	100271363	100276792	7	4	475038	2.3935	0.0083452	GNB2	1
54941	18	29598445	29653154	119	19	475038	2.3918	0.0083839	RNF125	1
239	17	6899384	6914055	41	5	475038	2.3915	0.0083905	ALOX12	1
60528	17	12894929	12921381	140	6	475038	2.3909	0.0084029	ELAC2	1
285346	3	44539924	44552222	8	3	475038	2.3909	0.0084031	ZNF852	1
25837	16	2198145	2204141	8	4	475038	2.3908	0.0084062	RAB26	1
9204	1	35451766	35497569	61	4	475038	2.3904	0.0084141	ZMYM6	1
1376	1	53662101	53679869	27	6	475038	2.3902	0.0084206	CPT2	1
51734	16	1988234	1993294	10	3	475038	2.3898	0.0084297	MSRB1	1
2956	2	48010221	48034092	72	12	475038	2.3893	0.0084397	MSH6	1
58500	8	146102336	146127453	28	8	475038	2.388	0.0084698	ZNF250	1
100132074	1	41827328	41849263	56	12	475038	2.3877	0.008476	FOXO6	1
54832	15	62144588	62352664	494	23	475038	2.3876	0.0084783	VPS13C	1
22978	10	104847774	104953063	227	17	475038	2.3871	0.0084905	NT5C2	1
167227	5	112312399	112357892	112	14	475038	2.3865	0.0085043	DCP2	1
5313	1	155259084	155278531	22	3	475038	2.3863	0.0085088	PKLR	1
287015	3	140396866	140419992	62	9	475038	2.3856	0.0085259	TRIM42	1
11275	4	166128770	166244308	262	17	475038	2.3843	0.008556	KLHL2	1
79573	1	231041987	231114618	253	17	475038	2.3842	0.0085577	TTC13	1
55343	11	45825623	45834568	27	8	475038	2.3836	0.0085732	SLC35C1	1
55110	12	10756364	10766208	37	5	475038	2.383	0.0085857	MAGOHB	1
49861	6	155585147	155597682	62	9	475038	2.3823	0.0086027	CLDN20	1
100462977	17	22022437	22023991	8	3	475038	2.3819	0.0086118	MTRNR2L1	1
284613	1	110036658	110043063	9	3	475038	2.3817	0.0086167	CYB561D1	1
51106	6	155574495	155635631	244	23	475038	2.3816	0.0086194	TFB1M	1
8844	17	25799036	25950718	296	28	475038	2.3811	0.0086309	KSR1	1
101927764	2	120480782	120517323	65	15	475038	2.381	0.0086329	LOC101927764	1
79959	18	12661748	12702776	96	9	475038	2.3803	0.0086492	CEP76	1
11122	20	40701392	41818557	3084	225	475038	2.38	0.0086564	PTPRT	1
23284	4	62066949	62938168	1755	121	475038	2.3797	0.0086641	ADGRL3	1
4913	16	2089816	2097931	8	3	475038	2.379	0.0086793	NTHL1	1
403313	9	4662294	4665274	8	4	475038	2.378	0.008704	PPAPDC2	1
54823	1	185126155	185260913	133	11	475038	2.3774	0.0087179	SWT1	1
9265	7	6201407	6312242	231	23	475038	2.3769	0.0087304	CYTH3	1
6238	20	17594323	17662934	137	24	475038	2.3754	0.0087661	RRBP1	1
91012	12	50523581	50561154	51	5	475038	2.3749	0.0087766	CERS5	1
10274	3	136055077	136471245	578	23	475038	2.3747	0.0087826	STAG1	1
79591	10	103605356	103815932	257	22	475038	2.3744	0.0087879	C10orf76	1
8853	2	9346894	9545812	369	21	475038	2.3741	0.0087954	ASAP2	1
2584	17	73754018	73761280	18	6	475038	2.3738	0.0088021	GALK1	1
23788	11	47638858	47664206	22	7	475038	2.3738	0.0088031	MTCH2	1
1398	17	1324647	1359561	86	11	475038	2.3729	0.0088235	CRK	1
100287898	1	2572807	2706230	69	9	475038	2.3728	0.008828	TTC34	1
8771	20	62328004	62330051	10	2	475038	2.3727	0.0088284	TNFRSF6B	1
57560	3	159974774	160118028	176	22	475038	2.3726	0.0088312	IFT80	1
79596	13	79188421	79233314	85	8	475038	2.3724	0.0088354	RNF219	1
11151	16	30194731	30200397	5	2	475038	2.3723	0.0088394	CORO1A	1
399979	11	130745766	130786382	210	12	475038	2.3721	0.0088427	SNX19	1
5682	11	14526422	14665180	165	26	475038	2.3719	0.0088481	PSMA1	1
56984	18	12658738	12725739	160	12	475038	2.3716	0.0088545	PSMG2	1
813	7	128379346	128413477	80	8	475038	2.3716	0.0088567	CALU	1
151242	2	182818968	182996109	370	38	475038	2.3708	0.008875	PPP1R1C	1
80761	7	76139650	76157200	14	4	475038	2.3701	0.0088918	UPK3B	1
80122	2	135722076	135782301	109	13	475038	2.3689	0.0089207	MAP3K19	1
54475	17	33458368	33469322	10	5	475038	2.3686	0.0089274	NLE1	1
349075	7	55955148	56008519	125	19	475038	2.3686	0.0089284	ZNF713	1
83636	19	30189793	30206696	54	11	475038	2.3684	0.0089335	C19orf12	1
10137	20	34236847	34252878	39	6	475038	2.3681	0.008939	RBM12	1
117283	6	33689415	33714762	100	15	475038	2.3679	0.0089438	IP6K3	1
7695	19	12273872	12300064	40	9	475038	2.3679	0.0089454	ZNF136	1
30819	10	103585731	103603769	25	8	475038	2.3674	0.0089563	KCNIP2	1
509	10	7830093	7849764	51	7	475038	2.3672	0.0089616	ATP5C1	1
55856	6	24667263	24705297	103	14	475038	2.3666	0.0089773	ACOT13	1
23148	7	45120036	45128493	24	5	475038	2.3656	0.0089998	NACAD	1
55015	14	45553302	45584804	41	4	475038	2.3655	0.0090024	PRPF39	1
4141	12	57881736	57910438	27	2	475038	2.3651	0.0090123	MARS	1
5781	12	112856536	112947717	83	13	475038	2.365	0.0090159	PTPN11	1
10072	11	66247484	66277130	55	5	475038	2.3644	0.0090289	DPP3	1
92579	17	42148098	42153712	8	3	475038	2.3638	0.0090454	G6PC3	1
201229	17	26205340	26220409	13	3	475038	2.3637	0.0090472	LYRM9	1
83593	1	206680866	206762616	186	27	475038	2.3629	0.0090655	RASSF5	1
4047	21	47608360	47648738	119	14	475038	2.3628	0.0090691	LSS	1
5458	4	147560045	147563623	8	3	475038	2.3627	0.009071	POU4F2	1
124801	17	42112003	42144987	42	9	475038	2.3627	0.0090715	LSM12	1
254359	11	66288854	66313709	45	5	475038	2.3625	0.0090756	ZDHHC24	1
57381	14	63671080	63760230	218	20	475038	2.3623	0.0090807	RHOJ	1
57586	11	45261853	45307884	122	13	475038	2.3615	0.0091009	SYT13	1
149420	1	26437656	26452039	30	2	475038	2.3615	0.0091016	PDIK1L	1
10618	2	85545141	85555419	35	4	475038	2.3604	0.0091266	TGOLN2	1
25802	1	201865584	201915716	115	20	475038	2.3595	0.0091502	LMOD1	1
6637	2	70508510	70520869	19	3	475038	2.3591	0.0091594	SNRPG	1
54431	2	183580768	183644752	94	9	475038	2.3586	0.0091711	DNAJC10	1
115827	5	57877950	58155221	809	52	475038	2.3585	0.0091734	RAB3C	1
56924	15	40509629	40569688	152	36	475038	2.3572	0.0092078	PAK6	1
54838	10	104503727	104576022	200	22	475038	2.3571	0.0092101	WBP1L	1
3595	1	67773047	67862583	242	22	475038	2.3568	0.0092156	IL12RB2	1
400935	22	50432942	50451055	58	10	475038	2.3564	0.009226	IL17REL	1
3732	11	44587141	44641339	194	35	475038	2.3554	0.0092517	CD82	1
421	22	19954126	20004325	186	22	475038	2.3553	0.0092535	ARVCF	1
9866	11	8633584	8704205	160	18	475038	2.3553	0.0092536	TRIM66	1
353323	21	46086106	46086844	8	2	475038	2.355	0.0092619	KRTAP12-2	1
54584	22	19775932	19842462	148	24	475038	2.3549	0.0092634	GNB1L	1
23475	16	29690334	29709324	22	8	475038	2.3547	0.0092679	QPRT	1
10808	13	31710762	31737246	57	7	475038	2.3543	0.009278	HSPH1	1
114818	2	23608298	23931483	1098	104	475038	2.3516	0.0093455	KLHL29	1
79654	1	45468220	45477027	18	3	475038	2.3512	0.0093571	HECTD3	1
55621	19	13215714	13227573	13	7	475038	2.3508	0.009366	TRMT1	1
157285	8	8175258	8243941	242	30	475038	2.3503	0.0093791	SGK223	1
131149	3	161147389	161221740	287	13	475038	2.3501	0.0093852	OTOL1	1
8761	1	40026485	40042522	33	9	475038	2.35	0.0093879	PABPC4	1
245913	6	49976851	49989694	14	4	475038	2.3497	0.009394	DEFB110	1
284948	2	85660108	85664180	7	3	475038	2.3494	0.0094013	SH2D6	1
127733	1	20512578	20522540	8	3	475038	2.3483	0.00943	UBXN10	1
54622	5	53180578	53606403	1236	87	475038	2.3482	0.0094324	ARL15	1
9051	15	77287021	77329673	99	17	475038	2.3482	0.0094329	PSTPIP1	1
10248	7	100303676	100305123	3	1	475038	2.3479	0.0094397	POP7	1
2835	13	27329337	27334922	13	5	475038	2.3475	0.0094496	GPR12	1
57479	19	50094912	50129696	83	10	475038	2.3475	0.0094503	PRR12	1
2898	6	101841584	102517958	1925	113	475038	2.3474	0.0094525	GRIK2	1
90576	19	12500828	12512088	8	2	475038	2.3465	0.0094745	ZNF799	1
359948	1	234740015	234745271	9	4	475038	2.3462	0.0094826	IRF2BP2	1
200132	1	67217978	67244730	78	11	475038	2.3462	0.0094831	TCTEX1D1	1
2852	7	1126443	1133451	24	8	475038	2.346	0.009489	GPER1	1
6323	2	166845670	167005642	465	26	475038	2.3439	0.0095422	SCN1A	1
83999	22	29469066	29564321	277	25	475038	2.3433	0.0095581	KREMEN1	1
66036	8	11142000	11185655	100	8	475038	2.3432	0.0095595	MTMR9	1
57717	5	140560980	140566710	20	5	475038	2.3421	0.0095871	PCDHB16	1
2114	21	40177231	40196879	37	7	475038	2.3412	0.0096103	ETS2	1
260436	4	71091788	71100969	15	5	475038	2.3408	0.0096224	FDCSP	1
7003	11	12695969	12966284	454	44	475038	2.3405	0.00963	TEAD1	1
79823	2	44589043	44999731	951	33	475038	2.3401	0.0096397	CAMKMT	1
8904	20	34213953	34252878	87	8	475038	2.34	0.0096426	CPNE1	1
127670	1	182367252	182369751	7	2	475038	2.3392	0.0096627	TEDDM1	1
1432	6	35995412	36079013	191	18	475038	2.339	0.0096671	MAPK14	1
51705	4	101316498	101439250	320	22	475038	2.3387	0.0096745	EMCN	1
56478	22	31835345	31885936	107	18	475038	2.3387	0.0096756	EIF4ENIF1	1
27020	15	73852344	73925753	118	13	475038	2.3385	0.0096797	NPTN	1
7593	19	59073284	59085757	25	7	475038	2.3385	0.0096813	MZF1	1
39	6	160182989	160200087	56	9	475038	2.3382	0.0096897	ACAT2	1
4249	2	134877502	135212192	830	75	475038	2.338	0.0096945	MGAT5	1
112939	19	13228813	13251961	34	9	475038	2.3378	0.0096987	NACC1	1
7568	19	12242165	12251222	17	4	475038	2.3376	0.0097034	ZNF20	1
125704	18	72102963	72125070	76	16	475038	2.337	0.009719	FAM69C	1
253959	14	36007558	36278432	328	14	475038	2.337	0.0097208	RALGAPA1	1
3208	1	33351688	33360247	11	4	475038	2.3368	0.0097259	HPCA	1
23114	1	204797782	204991950	543	52	475038	2.3368	0.009726	NFASC	1
9311	7	150745379	150749843	7	4	475038	2.3367	0.0097286	ASIC3	1
56852	3	8918880	9005159	299	9	475038	2.3358	0.0097502	RAD18	1
91120	19	20115227	20150277	124	12	475038	2.3358	0.0097516	ZNF682	1
54439	5	145583113	145668786	133	10	475038	2.3352	0.0097655	RBM27	1
158056	9	139746819	139755251	9	3	475038	2.3336	0.0098081	MAMDC4	1
6861	19	55682571	55691809	57	7	475038	2.3331	0.0098212	SYT5	1
340385	8	146024261	146035461	23	8	475038	2.3329	0.0098255	ZNF517	1
158293	9	96208776	96215874	18	5	475038	2.3321	0.0098477	FAM120AOS	1
27253	13	58204238	58303445	203	28	475038	2.331	0.0098769	PCDH17	1
4719	2	206987803	207024243	93	9	475038	2.3305	0.0098899	NDUFS1	1
83894	4	147628179	147867034	546	21	475038	2.3297	0.00991	TTC29	1
7473	17	44839872	44896126	101	18	475038	2.3293	0.0099214	WNT3	1
152485	4	146681874	146859607	303	37	475038	2.3277	0.0099634	ZNF827	1
80034	2	166326157	166545917	405	32	475038	2.3275	0.0099694	CSRNP3	1
57556	5	115779251	115910551	421	71	475038	2.327	0.0099816	SEMA6A	1
80336	20	43538701	43587585	85	14	475038	2.3264	0.0099974	PABPC1L	1
54978	2	26987131	27004099	22	3	475038	2.3256	0.010019	SLC35F6	1
1386	2	175936978	176032934	192	15	475038	2.3254	0.010026	ATF2	1
392	11	46698625	46722215	27	10	475038	2.3253	0.010029	ARHGAP1	1
27130	9	102861467	103063908	406	14	475038	2.3252	0.010032	INVS	1
100130370	17	79349699	79359160	24	3	475038	2.3239	0.010065	LOC100130370	1
83394	17	6354583	6459877	332	27	475038	2.3238	0.010068	PITPNM3	1
344787	3	32023266	32033228	40	6	475038	2.3232	0.010085	ZNF860	1
173	4	74347462	74369718	52	8	475038	2.3227	0.010097	AFM	1
4595	1	45794914	45806142	15	6	475038	2.3222	0.010112	MUTYH	1
2880	6	28493789	28502728	23	6	475038	2.3215	0.010131	GPX5	1
64359	17	702553	883017	860	118	475038	2.3215	0.010131	NXN	1
22828	6	155054512	155282708	468	53	475038	2.3214	0.010134	SCAF8	1
4049	6	31539876	31542101	10	4	475038	2.3212	0.010137	LTA	1
10802	5	133984472	134063601	69	19	475038	2.3208	0.010148	SEC24A	1
23046	1	200938514	200992828	126	13	475038	2.3205	0.010156	KIF21B	1
387804	11	93553735	93583668	79	12	475038	2.3197	0.010178	VSTM5	1
25831	14	31569323	31677266	124	12	475038	2.3193	0.010189	HECTD1	1
3185	10	43881065	43904696	67	11	475038	2.3191	0.010195	HNRNPF	1
89927	16	15528325	15682116	205	28	475038	2.3185	0.010211	C16orf45	1
100532731	10	22605312	22620414	5	3	475038	2.3184	0.010215	COMMD3-BMI1	1
79144	20	62151426	62153524	7	4	475038	2.3181	0.010222	PPDPF	1
114327	6	52284994	52360583	210	29	475038	2.3179	0.010228	EFHC1	1
51400	11	73881936	73965748	157	10	475038	2.317	0.010252	PPME1	1
103	1	154554533	154600456	80	8	475038	2.3167	0.010261	ADAR	1
283677	15	73735499	73852354	211	18	475038	2.3165	0.010266	REC114	1
9697	6	52362200	52441862	318	30	475038	2.3156	0.010291	TRAM2	1
9718	3	183967445	184010819	85	14	475038	2.3153	0.010298	ECE2	1
55362	6	44094599	44123256	101	15	475038	2.3144	0.010322	TMEM63B	1
60495	10	100216834	100995632	1716	50	475038	2.3136	0.010344	HPSE2	1
79877	17	43100706	43138473	89	12	475038	2.3131	0.010359	DCAKD	1
8487	14	39583488	39606177	59	12	475038	2.3125	0.010374	GEMIN2	1
5316	21	44394643	44453688	275	15	475038	2.3113	0.010409	PKNOX1	1
673	7	140415749	140624564	301	13	475038	2.3111	0.010413	BRAF	1
54866	15	41107643	41121283	24	5	475038	2.3102	0.010439	PPP1R14D	1
255220	9	113065762	113100163	122	29	475038	2.3094	0.01046	TXNDC8	1
79007	16	90071279	90085937	52	13	475038	2.309	0.010471	DBNDD1	1
353332	21	46101491	46102078	5	2	475038	2.3087	0.010479	KRTAP12-1	1
51258	12	6601316	6602471	8	2	475038	2.3086	0.010483	MRPL51	1
3592	3	159706623	159713806	15	4	475038	2.3083	0.010491	IL12A	1
27291	10	99894381	100004654	173	16	475038	2.3075	0.010514	R3HCC1L	1
2153	1	169481192	169555769	318	25	475038	2.3071	0.010523	F5	1
9761	12	121124949	121139667	40	9	475038	2.3062	0.010551	MLEC	1
284004	17	80376240	80400516	54	9	475038	2.3058	0.01056	HEXDC	1
65003	11	66202550	66206310	3	2	475038	2.3045	0.010598	MRPL11	1
120114	11	92047446	92629636	1167	51	475038	2.3034	0.010628	FAT3	1
101928621	4	1317222	1319906	2	1	475038	2.3027	0.010648	LOC101928621	1
126402	19	15121539	15134083	76	15	475038	2.302	0.010669	CCDC105	1
131408	3	184053717	184064063	23	9	475038	2.3019	0.01067	FAM131A	1
80143	1	115312100	115323308	3	1	475038	2.2996	0.010735	SIKE1	1
284904	22	30884877	30901698	60	9	475038	2.2992	0.010747	SEC14L4	1
144348	12	124457699	124499986	75	9	475038	2.2992	0.010748	ZNF664	1
5639	19	50084574	50094272	25	4	475038	2.299	0.010753	PRRG2	1
162540	17	43922256	43924438	15	2	475038	2.2983	0.010774	SPPL2C	1
4641	17	1367480	1396001	96	29	475038	2.2977	0.010789	MYO1C	1
22862	13	49550048	49783915	261	16	475038	2.2973	0.0108	FNDC3A	1
22908	3	45730754	45786901	187	9	475038	2.297	0.010811	SACM1L	1
5023	17	3799885	3819960	52	10	475038	2.2968	0.010816	P2RX1	1
9476	19	50861734	50868931	11	3	475038	2.2964	0.010826	NAPSA	1
115426	9	6413151	6507054	228	16	475038	2.2961	0.010834	UHRF2	1
10991	3	50242692	50258406	18	5	475038	2.2955	0.010852	SLC38A3	1
8683	12	120899471	120907558	22	7	475038	2.2954	0.010856	SRSF9	1
1394	17	43697710	43913194	961	9	475038	2.295	0.010866	CRHR1	1
3308	5	132387662	132440709	128	11	475038	2.2938	0.0109	HSPA4	1
6015	6	33176286	33180499	9	4	475038	2.2937	0.010904	RING1	1
57002	7	39605984	39651681	147	19	475038	2.2933	0.010916	YAE1D1	1
10186	13	39917029	40177356	820	64	475038	2.2932	0.010919	LHFP	1
57504	2	42721709	43011080	644	24	475038	2.2917	0.010963	MTA3	1
28960	11	126173647	126215644	119	15	475038	2.2909	0.010984	DCPS	1
8787	17	63133456	63223821	278	24	475038	2.2904	0.011	RGS9	1
3658	15	78730518	78793798	120	11	475038	2.2894	0.011028	IREB2	1
3768	17	21279699	21323184	60	18	475038	2.289	0.011041	KCNJ12	1
9884	17	44316744	44415160	58	5	475038	2.2888	0.011046	LRRC37A	1
22932	7	76239303	76256620	14	3	475038	2.2887	0.011048	POMZP3	1
3182	5	177631508	177638184	13	5	475038	2.2884	0.011057	HNRNPAB	1
11154	14	31494312	31565656	153	23	475038	2.2884	0.011058	AP4S1	1
7078	22	33196802	33259028	118	23	475038	2.2883	0.011059	TIMP3	1
8833	3	155588325	155657150	177	11	475038	2.2881	0.011066	GMPS	1
57553	22	18270415	18507325	878	58	475038	2.288	0.01107	MICAL3	1
9033	10	102047903	102090243	99	17	475038	2.2866	0.011109	PKD2L1	1
23236	20	8112912	8865547	2265	152	475038	2.2863	0.011117	PLCB1	1
7691	19	58944181	58951589	13	4	475038	2.2852	0.011151	ZNF132	1
11069	2	173600525	173917621	834	61	475038	2.2848	0.011161	RAPGEF4	1
23457	12	123405498	123451056	33	9	475038	2.2845	0.011171	ABCB9	1
23208	1	155829260	155854990	33	7	475038	2.2838	0.011191	SYT11	1
23054	20	33302578	33413433	158	13	475038	2.2836	0.011198	NCOA6	1
118987	10	119029936	119134951	254	13	475038	2.282	0.011243	PDZD8	1
9755	17	45771441	45789429	37	9	475038	2.282	0.011246	TBKBP1	1
79034	7	6629681	6648357	56	7	475038	2.2811	0.011271	C7orf26	1
55157	1	173793719	173827682	33	6	475038	2.2808	0.011281	DARS2	1
6421	1	35641981	35658766	23	2	475038	2.2802	0.011299	SFPQ	1
4436	2	47630206	47739716	305	21	475038	2.2787	0.011342	MSH2	1
93185	1	160061129	160068650	12	3	475038	2.2771	0.011389	IGSF8	1
55770	6	485138	693141	641	45	475038	2.2768	0.011399	EXOC2	1
55666	17	79523913	79604138	327	18	475038	2.2767	0.011402	NPLOC4	1
57498	2	8865295	8977755	190	22	475038	2.2767	0.011403	KIDINS220	1
143879	11	105921825	105948465	53	10	475038	2.2764	0.011413	KBTBD3	1
27115	6	136172834	136516709	551	53	475038	2.2751	0.01145	PDE7B	1
26086	9	139221932	139254057	119	21	475038	2.2751	0.011451	GPSM1	1
284498	1	11823827	11849642	143	10	475038	2.275	0.011452	C1orf167	1
41	12	50451420	50477405	43	7	475038	2.2743	0.011475	ASIC1	1
25782	1	220321610	220445843	213	19	475038	2.2731	0.011511	RAB3GAP2	1
5452	19	42590262	42636625	25	9	475038	2.2725	0.011529	POU2F2	1
3118	6	32709156	32714664	57	8	475038	2.2716	0.011554	HLA-DQA2	1
80700	19	4445003	4457791	39	8	475038	2.2714	0.011562	UBXN6	1
114971	11	47586888	47595013	6	2	475038	2.2705	0.011588	PTPMT1	1
222584	6	54711569	54809897	314	20	475038	2.2704	0.011591	FAM83B	1
79630	1	150244687	150253335	11	3	475038	2.2693	0.011626	C1orf54	1
3690	17	45331208	45390077	194	21	475038	2.269	0.011633	ITGB3	1
27075	7	16793351	16824161	113	15	475038	2.2689	0.011636	TSPAN13	1
122945	14	77859827	77890225	50	7	475038	2.2679	0.011666	NOXRED1	1
10361	8	21881621	21894408	30	10	475038	2.2666	0.011706	NPM2	1
10413	11	101981151	102104154	254	13	475038	2.2662	0.011721	YAP1	1
6035	14	21269515	21271036	1	1	475038	2.2659	0.01173	RNASE1	1
638	22	43506754	43525718	54	10	475038	2.2655	0.01174	BIK	1
670	6	3118926	3153833	74	7	475038	2.2655	0.01174	BPHL	1
254778	8	67405491	67430759	25	9	475038	2.2654	0.011744	C8orf46	1
4351	15	75182377	75190581	13	4	475038	2.2652	0.011751	MPI	1
4774	1	61542946	61928460	905	98	475038	2.2649	0.011758	NFIA	1
58506	19	50145382	50161906	21	8	475038	2.2644	0.011776	SCAF1	1
7259	6	116596022	116601280	13	3	475038	2.2639	0.011789	TSPYL1	1
8859	6	31938952	31949223	21	8	475038	2.2634	0.011806	STK19	1
54915	20	61826781	61847538	46	6	475038	2.263	0.011819	YTHDF1	1
2319	17	27206356	27224715	26	6	475038	2.2627	0.011827	FLOT2	1
346	19	45445495	45448753	7	3	475038	2.2616	0.011861	APOC4	1
254428	1	205758221	205782887	60	13	475038	2.2614	0.011868	SLC41A1	1
25844	6	43479565	43484728	10	3	475038	2.2613	0.01187	YIPF3	1
9859	1	243287730	243419284	145	13	475038	2.2608	0.011886	CEP170	1
2287	14	45584802	45603732	18	4	475038	2.2597	0.011919	FKBP3	1
64897	12	121440835	121454300	50	12	475038	2.2592	0.011935	C12orf43	1
9646	11	10772749	10801295	58	12	475038	2.2589	0.011945	CTR9	1
6510	19	47263587	47292280	92	14	475038	2.2562	0.012029	SLC1A5	1
64762	18	29843484	30050447	524	23	475038	2.2558	0.012043	GAREM	1
84792	7	6369040	6388590	62	14	475038	2.255	0.012066	FAM220A	1
54858	19	18451397	18480763	88	18	475038	2.2542	0.01209	PGPEP1	1
4286	3	69788586	70017488	425	20	475038	2.2537	0.012106	MITF	1
770	19	49141272	49149451	13	3	475038	2.2532	0.012124	CA11	1
280664	20	44313290	44333658	48	7	475038	2.2531	0.012126	WFDC10B	1
135295	6	89805678	89827800	61	8	475038	2.2531	0.012128	SRSF12	1
221914	7	99767229	99774990	8	3	475038	2.2516	0.012173	GPC2	1
135293	6	89850047	89875288	61	6	475038	2.2514	0.012179	PM20D2	1
10481	17	46802125	46806111	7	3	475038	2.2507	0.012202	HOXB13	1
1337	12	120875893	120878545	7	2	475038	2.2506	0.012206	COX6A1	1
51150	1	1152288	1167447	89	5	475038	2.2502	0.012218	SDF4	1
79719	15	67493013	67547536	96	8	475038	2.2487	0.012265	AAGAB	1
84418	5	139554653	139623374	128	8	475038	2.2483	0.012277	CYSTM1	1
6497	1	2160134	2241652	221	39	475038	2.2483	0.012278	SKI	1
10082	13	93879078	95060274	3064	167	475038	2.2481	0.012284	GPC6	1
4193	12	69201952	69239324	80	13	475038	2.248	0.012289	MDM2	1
100130357	6	13279527	13297314	88	11	475038	2.2479	0.012291	LOC100130357	1
6237	19	50138552	50143400	6	2	475038	2.2477	0.012297	RRAS	1
5253	9	96338909	96441869	408	24	475038	2.2474	0.012308	PHF2	1
27289	12	49250916	49259653	13	5	475038	2.2468	0.012328	RND1	1
22982	10	320130	735621	874	49	475038	2.2463	0.012342	DIP2C	1
84678	12	121866899	122019110	253	24	475038	2.2463	0.012343	KDM2B	1
254050	12	122652266	122688018	73	12	475038	2.2451	0.01238	LRRC43	1
100506144	1	35447127	35450948	7	2	475038	2.2449	0.012387	ZMYM6NB	1
613210	8	11831446	11832108	5	2	475038	2.2442	0.012409	DEFB136	1
10123	2	235401685	235405721	6	2	475038	2.244	0.012418	ARL4C	1
51747	17	48796926	48830072	71	14	475038	2.2438	0.012421	LUC7L3	1
339230	17	79633761	79640937	45	6	475038	2.243	0.012448	CCDC137	1
10243	14	66974125	67648525	1931	18	475038	2.242	0.01248	GPHN	1
1725	19	12786531	12792701	7	4	475038	2.2419	0.012483	DHPS	1
154807	7	65338257	65424545	151	12	475038	2.2409	0.012517	VKORC1L1	1
115948	19	11531272	11546853	23	6	475038	2.2396	0.012558	CCDC151	1
1209	19	45457842	45496604	109	15	475038	2.2394	0.012564	CLPTM1	1
9568	9	101050364	101471479	1466	136	475038	2.2385	0.012593	GABBR2	1
7780	1	26364513	26373439	15	3	475038	2.2384	0.012597	SLC30A2	1
1312	22	19929263	19957498	110	20	475038	2.2381	0.012607	COMT	1
64753	7	128431464	128462187	59	6	475038	2.2377	0.012621	CCDC136	1
6198	17	57970407	58027787	84	11	475038	2.2374	0.012629	RPS6KB1	1
4929	2	157180944	157189287	4	2	475038	2.2374	0.012631	NR4A2	1
267004	10	50723151	50732327	21	7	475038	2.2373	0.012633	PGBD3	1
27102	7	6061878	6098860	136	17	475038	2.2351	0.012704	EIF2AK1	1
10360	10	103541082	103543170	3	1	475038	2.2351	0.012705	NPM3	1
7222	4	122800183	122872909	125	17	475038	2.2347	0.012719	TRPC3	1
151636	3	122283085	122294050	27	13	475038	2.2343	0.012731	DTX3L	1
901	4	78078357	78091213	27	8	475038	2.2342	0.012736	CCNG2	1
219956	11	57791353	57949059	503	24	475038	2.2339	0.012746	OR9Q1	1
101928870	6	87861525	87865307	10	4	475038	2.2329	0.012779	LOC101928870	1
4306	4	148999915	149365850	869	67	475038	2.2324	0.012793	NR3C2	1
3589	19	55875750	55881831	18	5	475038	2.2319	0.012811	IL11	1
129642	2	8996701	9143876	227	18	475038	2.2314	0.012827	MBOAT2	1
9197	3	155544300	155572248	69	9	475038	2.2309	0.012843	SLC33A1	1
482	17	7554254	7561089	12	4	475038	2.2308	0.012846	ATP1B2	1
388886	22	24981588	24989073	14	5	475038	2.2305	0.012856	LRRC75B	1
80736	6	31830969	31846823	58	12	475038	2.2305	0.012858	SLC44A4	1
79982	4	100817405	100867883	71	13	475038	2.2302	0.012868	DNAJB14	1
57634	12	132434465	132565011	179	16	475038	2.2294	0.012893	EP400	1
54805	10	104678075	104838344	369	19	475038	2.2293	0.012897	CNNM2	1
79602	12	1800147	1897845	252	16	475038	2.228	0.01294	ADIPOR2	1
26043	3	196079745	196159411	119	16	475038	2.2278	0.012948	UBXN7	1
26030	14	65171132	65213623	87	11	475038	2.2268	0.012982	PLEKHG3	1
23062	16	23474863	23521815	80	10	475038	2.2264	0.012993	GGA2	1
22897	11	117184792	117283982	231	26	475038	2.2261	0.013003	CEP164	1
9369	14	78636716	80334633	3934	220	475038	2.2253	0.013029	NRXN3	1
63915	6	8013800	8064647	179	14	475038	2.2253	0.013029	BLOC1S5	1
11218	1	112298190	112310199	38	6	475038	2.2253	0.01303	DDX20	1
6697	2	73114512	73119289	2	1	475038	2.2252	0.013034	SPR	1
6499	6	31926581	31937532	32	11	475038	2.225	0.013041	SKIV2L	1
63933	6	13786781	13814794	51	14	475038	2.2243	0.013064	MCUR1	1
221527	6	31867394	31869769	6	4	475038	2.2243	0.013064	ZBTB12	1
83759	11	66432469	66445348	12	6	475038	2.2239	0.013079	RBM4B	1
3833	6	33359301	33377701	37	9	475038	2.2232	0.0131	KIFC1	1
27443	22	17956630	18033845	270	36	475038	2.2226	0.01312	CECR2	1
64097	5	111478139	111755187	801	43	475038	2.2224	0.013127	EPB41L4A	1
23616	22	38030661	38052119	74	8	475038	2.2223	0.013132	SH3BP1	1
[truncated: 15,863 more rows]

## Sheet: S3.3
S3.3 Tested Genes in MAGMA Associated with BIP-II.
GENE	CHR	START	STOP	NSNPS	NPARAM	N	ZSTAT	P	GENENAME	P_ADJ
6586	5	168088738	168728133	2087	164	370856	5.6556	7.7665e-09	SLIT3	0.000138717
2064	17	37844167	37884915	42	8	370856	4.2548	1.0462e-05	ERBB2	0.186862
162417	17	42082032	42086436	11	3	370856	4.2157	1.2449e-05	NAGS	0.222352
3009	6	27834570	27835359	4	2	370856	4.0504	2.5569e-05	HIST1H1B	0.456688
51473	6	24171983	24383520	742	48	370856	4.0078	3.0645e-05	DCDC2	0.54735
8368	6	27840926	27841289	1	1	370856	3.9929	3.263e-05	HIST1H4L	0.582804
201229	17	26205340	26220409	13	3	370856	3.972	3.5631e-05	LYRM9	0.636405
8341	6	27805544	27821533	26	4	370856	3.963	3.7009e-05	HIST1H2BN	0.661018
11074	6	30070674	30080867	71	16	370856	3.925	4.3358e-05	TRIM31	0.774417
55898	15	91473410	91497323	77	11	370856	3.8646	5.5635e-05	UNC45A	0.993697
55876	17	38060848	38074903	44	4	370856	3.7967	7.333e-05	GSDMB	1
11118	6	26365387	26378548	86	7	370856	3.7804	7.8284e-05	BTN3A2	1
9863	7	77646374	79083121	4971	246	370856	3.7797	7.8495e-05	MAGI2	1
8340	6	27775257	27775709	2	1	370856	3.7511	8.8027e-05	HIST1H2BL	1
81697	6	27878963	27880174	4	2	370856	3.7487	8.8877e-05	OR2B2	1
6650	16	577816	604636	76	19	370856	3.7317	9.5077e-05	CAPN15	1
2242	15	91427665	91439006	31	6	370856	3.6996	0.00010798	FES	1
84547	6	28249314	28270326	55	10	370856	3.616	0.00014961	PGBD1	1
5045	15	91411885	91426687	28	6	370856	3.5947	0.00016237	FURIN	1
64326	1	175913967	176176386	477	25	370856	3.5703	0.00017829	RFWD2	1
148113	19	19649057	19657468	16	2	370856	3.5652	0.00018181	CILP2	1
51079	19	19626550	19639858	24	3	370856	3.5526	0.00019073	NDUFA13	1
347732	5	134303596	134347397	52	12	370856	3.5383	0.00020133	CATSPER3	1
1996	1	50513686	50669442	180	29	370856	3.5335	0.00020506	ELAVL4	1
3024	6	26017260	26018040	3	2	370856	3.5334	0.0002051	HIST1H1A	1
8332	6	27833107	27833576	2	1	370856	3.4941	0.00023779	HIST1H2AL	1
93210	17	37827375	37844310	56	3	370856	3.4893	0.00024217	PGAP3	1
134864	6	132966123	132967142	3	2	370856	3.4875	0.0002438	TAAR1	1
51069	6	43021767	43028259	13	3	370856	3.484	0.00024697	MRPL2	1
84186	9	37120161	37358146	277	16	370856	3.4818	0.00024907	ZCCHC7	1
81542	14	51706886	51724373	36	7	370856	3.4705	0.0002597	TMX1	1
3131	17	53342321	53402426	121	24	370856	3.4638	0.00026634	HLF	1
7567	16	71507976	71598992	135	20	370856	3.4533	0.0002769	ZNF19	1
23635	5	80713179	81047072	612	32	370856	3.4531	0.00027708	SSBP2	1
374887	19	19639670	19648393	15	2	370856	3.4515	0.00027879	YJEFN3	1
4756	15	73344056	73597547	517	20	370856	3.4327	0.00029883	NEO1	1
121275	12	48595620	48599103	24	2	370856	3.426	0.00030625	OR10AD1	1
51602	2	203130515	203168384	65	6	370856	3.4085	0.00032663	NOP58	1
79830	1	35525387	35581460	62	7	370856	3.4036	0.00033255	ZMYM1	1
54934	12	49046994	49076035	64	8	370856	3.4035	0.00033263	KANSL2	1
8356	6	27858093	27858570	1	1	370856	3.3945	0.0003438	HIST1H3J	1
404037	19	19366450	19373596	16	3	370856	3.3855	0.00035528	HAPLN4	1
375337	3	44283378	44373590	174	12	370856	3.3833	0.00035809	TOPAZ1	1
127247	1	76384558	76398116	48	10	370856	3.3775	0.00036578	ASB17	1
916	11	118175295	118186890	26	5	370856	3.3703	0.00037541	CD3E	1
341567	12	48722763	48724062	7	3	370856	3.3375	0.00042272	H1FNT	1
220042	11	82611017	82645701	76	11	370856	3.3228	0.00044562	DDIAS	1
79022	12	48357330	48362661	14	5	370856	3.3201	0.00044999	TMEM106C	1
10475	6	25962917	25987557	39	10	370856	3.3147	0.00045874	TRIM38	1
9444	6	163835675	163999628	316	16	370856	3.3048	0.0004752	QKI	1
10762	22	45559726	45583892	83	7	370856	3.3018	0.00048039	NUP50	1
2011	11	63606400	63678492	98	8	370856	3.2972	0.00048824	MARK2	1
56992	3	44803209	44894748	77	10	370856	3.287	0.00050624	KIF15	1
5694	17	4699439	4701798	9	5	370856	3.2682	0.0005412	PSMB6	1
11269	16	70323670	70367735	22	8	370856	3.2636	0.00055007	DDX19B	1
219793	10	72530995	72545157	65	17	370856	3.2594	0.00055822	TBATA	1
387695	10	85933511	85945050	30	8	370856	3.2452	0.00058681	C10orf99	1
55824	8	81880045	82024303	278	35	370856	3.2253	0.00062926	PAG1	1
5697	17	42030101	42081837	107	17	370856	3.2214	0.00063776	PYY	1
7343	17	42282401	42298994	17	4	370856	3.2208	0.00063908	UBTF	1
1602	13	72012098	72441330	518	58	370856	3.2174	0.0006468	DACH1	1
904	12	49082241	49110781	61	9	370856	3.2155	0.00065118	CCNT1	1
1007	5	26880709	27038689	442	32	370856	3.1925	0.00070514	CDH9	1
91392	3	44754135	44765323	14	5	370856	3.1875	0.00071766	ZNF502	1
375790	1	955503	991499	87	10	370856	3.1856	0.00072217	AGRN	1
2286	11	64008413	64011607	3	2	370856	3.1783	0.00074067	FKBP2	1
11120	6	26458132	26476849	62	12	370856	3.1754	0.0007482	BTN2A1	1
3779	5	169805165	169816681	56	9	370856	3.1703	0.00076148	KCNMB1	1
1524	3	39304985	39323226	47	13	370856	3.1648	0.00077603	CX3CR1	1
1280	12	48366748	48398285	121	15	370856	3.1604	0.00078772	COL2A1	1
130540	2	202153147	202222101	149	16	370856	3.159	0.00079146	ALS2CR12	1
6521	17	42325758	42351654	55	17	370856	3.1481	0.00082181	SLC4A1	1
94103	17	38077294	38083884	11	5	370856	3.1469	0.000825	ORMDL3	1
2686	20	33432523	33460661	48	7	370856	3.1424	0.00083775	GGT7	1
152926	4	89178761	89205983	31	7	370856	3.1392	0.00084706	PPM1K	1
124801	17	42112003	42144987	40	8	370856	3.1369	0.00085382	LSM12	1
5222	11	61008644	61018929	12	5	370856	3.1351	0.00085908	PGA5	1
64407	1	192127592	192154945	34	7	370856	3.1203	0.00090347	RGS18	1
8343	6	26199787	26200216	4	2	370856	3.1103	0.00093437	HIST1H2BF	1
353274	3	44481262	44519162	53	10	370856	3.1089	0.00093892	ZNF445	1
5027	12	121570622	121624439	246	27	370856	3.088	0.0010075	P2RX7	1
801	14	90863327	90874619	24	5	370856	3.0867	0.0010118	CALM1	1
84336	17	42088556	42100519	25	6	370856	3.0827	0.0010255	TMEM101	1
266747	22	24033048	24041444	14	5	370856	3.0808	0.0010324	RGL4	1
26037	14	71788108	72207761	446	25	370856	3.0765	0.0010474	SIPA1L1	1
58476	20	33292147	33301240	7	2	370856	3.0641	0.0010915	TP53INP2	1
8451	13	113862507	113919392	120	6	370856	3.0485	0.00115	CUL4A	1
26532	19	15852203	15853153	7	3	370856	3.041	0.0011789	OR10H3	1
8359	6	26021907	26022278	1	1	370856	3.0407	0.00118	HIST1H4A	1
26538	19	15838834	15839862	4	2	370856	3.0367	0.001196	OR10H2	1
387032	6	28212404	28227030	29	8	370856	3.0345	0.0012048	ZKSCAN4	1
7741	6	28234788	28246001	18	4	370856	3.024	0.0012471	ZSCAN26	1
5801	12	71031853	71314584	790	74	370856	3.0161	0.0012802	PTPRR	1
124626	17	38024417	38034149	31	3	370856	3.0114	0.0013002	ZPBP2	1
23451	2	198256698	198299815	42	7	370856	3.0075	0.001317	SF3B1	1
27044	7	127292043	127732659	624	30	370856	3.0043	0.0013311	SND1	1
9204	1	35451766	35497569	57	4	370856	3.002	0.0013412	ZMYM6	1
51582	8	103838536	103876905	95	10	370856	2.9981	0.0013582	AZIN1	1
388021	14	105059330	105071097	41	6	370856	2.9962	0.001367	TMEM179	1
1813	11	113280317	113346413	164	22	370856	2.9898	0.0013956	DRD2	1
100506012	19	46984045	47104457	408	52	370856	2.988	0.0014039	PPP5D1	1
57456	3	44790236	44803173	12	4	370856	2.9877	0.0014053	KIAA1143	1
80345	6	28092334	28097864	10	2	370856	2.9872	0.0014076	ZSCAN16	1
164	16	71762903	71843006	164	16	370856	2.9784	0.0014487	AP1G1	1
150353	22	41255553	41258130	3	2	370856	2.9719	0.0014798	DNAJB7	1
283248	11	63678693	63684407	4	1	370856	2.9689	0.0014943	RCOR2	1
53345	19	19374841	19384074	20	4	370856	2.9585	0.0015459	TM6SF2	1
199746	19	36233428	36236409	10	5	370856	2.9583	0.0015469	U2AF1L4	1
25847	3	134196546	134204865	15	2	370856	2.9574	0.0015513	ANAPC13	1
8887	7	27778992	27869386	177	24	370856	2.9557	0.0015597	TAX1BP1	1
4922	12	86268073	86276770	25	5	370856	2.9544	0.0015664	NTS	1
100506144	1	35447127	35450948	7	2	370856	2.9514	0.0015815	ZMYM6NB	1
55611	11	63753325	63765892	17	4	370856	2.9503	0.0015875	OTUB1	1
5025	12	121647664	121671909	81	10	370856	2.9451	0.0016141	P2RX4	1
79913	20	37376933	37401089	97	11	370856	2.939	0.0016465	ACTR5	1
90025	6	83602186	83775545	412	20	370856	2.933	0.0016786	UBE3D	1
63915	6	8013800	8064647	177	14	370856	2.9267	0.0017128	BLOC1S5	1
7745	6	28109688	28127250	43	6	370856	2.9218	0.0017399	ZKSCAN8	1
115560	3	44771098	44778575	15	4	370856	2.9172	0.0017662	ZNF501	1
140461	12	48541572	48551377	20	5	370856	2.9156	0.0017753	ASB8	1
83707	11	63991271	63993726	4	2	370856	2.9149	0.0017789	TRPT1	1
1351	11	63742079	63744015	1	1	370856	2.9111	0.001801	COX8A	1
4152	18	47793252	47808144	23	6	370856	2.9109	0.001802	MBD1	1
55213	13	50106082	50159742	244	15	370856	2.9005	0.0018629	RCBTB1	1
339855	3	134318765	134370522	120	7	370856	2.9001	0.0018652	KY	1
83737	20	32951041	33099198	166	10	370856	2.8966	0.0018864	ITCH	1
8365	6	26281278	26285844	12	3	370856	2.8937	0.0019037	HIST1H4H	1
90113	3	183948317	183960117	22	4	370856	2.8934	0.0019053	VWA5B2	1
389125	3	52867131	52869235	7	2	370856	2.8915	0.0019171	MUSTN1	1
3336	2	198364721	198368187	2	1	370856	2.8913	0.0019182	HSPE1	1
23284	4	62066949	62938168	1697	111	370856	2.8848	0.0019586	ADGRL3	1
25828	22	36863083	36878072	60	8	370856	2.8831	0.0019687	TXN2	1
56949	19	7684411	7694439	28	4	370856	2.8817	0.0019776	XAB2	1
390067	11	5565791	5566753	6	2	370856	2.8703	0.0020505	OR52H1	1
9655	2	46926099	46989927	221	23	370856	2.87	0.0020525	SOCS5	1
158471	9	79226292	79521136	854	69	370856	2.8675	0.0020689	PRUNE2	1
51016	14	24608081	24610837	3	1	370856	2.8572	0.0021372	EMC9	1
55795	13	113831853	113863335	37	6	370856	2.8507	0.002181	PCID2	1
57662	19	7660774	7683196	45	7	370856	2.8507	0.0021813	CAMSAP3	1
6898	16	71600754	71610998	19	7	370856	2.849	0.0021926	TAT	1
5587	14	30045685	30396899	691	44	370856	2.8482	0.0021984	PRKD1	1
83658	20	33104193	33128762	19	4	370856	2.8474	0.0022038	DYNLRB1	1
79683	6	157802557	158098293	1011	70	370856	2.8463	0.0022113	ZDHHC14	1
5800	12	15475191	15751265	555	44	370856	2.8454	0.0022175	PTPRO	1
246213	12	100750857	100815837	149	22	370856	2.8391	0.0022623	SLC17A8	1
79823	2	44589043	44999731	935	33	370856	2.8342	0.0022974	CAMKMT	1
9415	11	61583675	61634826	131	16	370856	2.8335	0.0023021	FADS2	1
4122	15	91447420	91465815	58	10	370856	2.832	0.0023126	MAN2A2	1
387680	10	51827610	51893269	9	3	370856	2.8194	0.0024057	FAM21A	1
79177	19	44100544	44104587	4	2	370856	2.8169	0.0024248	ZNF576	1
8728	5	156822071	157002831	594	31	370856	2.8162	0.00243	ADAM19	1
54815	19	19496642	19619741	166	13	370856	2.8143	0.002444	GATAD2A	1
100529241	2	198364721	198418423	54	8	370856	2.8139	0.0024474	HSPE1-MOB4	1
5721	14	24612574	24615855	3	2	370856	2.8116	0.002465	PSME2	1
80254	3	134204575	134293855	187	6	370856	2.8109	0.0024698	CEP63	1
9696	1	17248445	17299474	99	17	370856	2.8035	0.0025278	CROCC	1
7064	19	2785464	2813599	45	4	370856	2.8012	0.0025457	THOP1	1
9457	6	97010406	97067806	155	12	370856	2.796	0.0025872	FHL5	1
9862	17	38175350	38210889	61	7	370856	2.7957	0.0025895	MED24	1
63929	22	41253085	41328823	53	12	370856	2.7913	0.0026251	XPNPEP3	1
36	10	124768429	124817806	143	19	370856	2.7825	0.0026971	ACADSB	1
55055	15	66797431	66841823	125	14	370856	2.7788	0.0027276	ZWILCH	1
8819	4	174292093	174298683	6	3	370856	2.7683	0.0028175	SAP30	1
29889	1	38032413	38061586	62	10	370856	2.7633	0.0028607	GNL2	1
3992	11	61567097	61584529	20	3	370856	2.7585	0.0029035	FADS1	1
79829	11	63706442	63724799	31	4	370856	2.758	0.0029076	NAA40	1
6376	16	57406414	57418956	36	8	370856	2.7565	0.0029214	CX3CL1	1
7802	1	38022520	38032458	27	6	370856	2.756	0.0029253	DNALI1	1
23648	1	54691104	54872068	423	62	370856	2.7546	0.0029386	SSBP3	1
220136	18	47753563	47792865	84	8	370856	2.7537	0.0029464	CFAP53	1
7533	22	32340479	32353590	33	6	370856	2.7521	0.0029608	YWHAH	1
147741	19	9577031	9609279	89	4	370856	2.7446	0.0030297	ZNF560	1
23054	20	33302578	33413433	152	12	370856	2.7383	0.0030875	NCOA6	1
2036	20	34679426	34820721	133	15	370856	2.7356	0.003113	EPB41L1	1
4521	7	2281857	2290780	34	9	370856	2.7341	0.0031273	NUDT1	1
7718	6	28048482	28057341	25	5	370856	2.7308	0.0031594	ZNF165	1
100526772	3	52867131	52931597	119	9	370856	2.7278	0.0031878	TMEM110-MUSTN1	1
116842	5	132209358	132210582	2	1	370856	2.7241	0.003224	LEAP2	1
9878	14	21945335	21967319	56	6	370856	2.7237	0.003228	TOX4	1
3700	3	52847006	52864717	39	5	370856	2.7223	0.0032418	ITIH4	1
56339	14	21966282	21979517	39	7	370856	2.7215	0.0032494	METTL3	1
375346	3	52870772	52931597	107	9	370856	2.7214	0.0032501	TMEM110	1
2114	21	40177231	40196879	37	7	370856	2.7187	0.0032773	ETS2	1
6568	6	25783125	25832287	137	13	370856	2.7177	0.0032869	SLC17A1	1
6124	15	66791653	66816870	71	12	370856	2.7133	0.0033306	RPL4	1
160857	13	44410488	44453826	146	15	370856	2.7024	0.0034426	CCDC122	1
8858	13	113812968	113826698	35	4	370856	2.7003	0.0034637	PROZ	1
64766	1	33282368	33324480	52	8	370856	2.6991	0.0034768	S100PBP	1
57580	20	47240787	47444420	617	30	370856	2.6977	0.0034906	PREX1	1
222698	6	28227075	28228736	6	3	370856	2.6976	0.0034919	NKAPL	1
10591	6	43193367	43197211	4	2	370856	2.6951	0.0035184	DNPH1	1
26354	3	52719936	52728513	11	3	370856	2.6875	0.0035993	GNL3	1
9869	1	150898815	150937389	54	8	370856	2.687	0.0036053	SETDB1	1
85352	22	44639545	44727470	306	56	370856	2.6866	0.0036097	KIAA1644	1
389073	2	209030071	209054969	92	15	370856	2.6823	0.0036564	C2orf80	1
51752	5	96096514	96149848	235	21	370856	2.6766	0.0037185	ERAP1	1
115752	15	66585633	66626236	98	17	370856	2.6737	0.003751	DIS3L	1
55729	12	14518566	14655864	285	17	370856	2.6737	0.0037511	ATF7IP	1
285343	3	44379574	44450940	127	11	370856	2.6735	0.003753	TCAIM	1
100170229	19	44116253	44118650	5	2	370856	2.6722	0.0037674	SRRM5	1
445815	9	112542577	112934792	1099	102	370856	2.6722	0.0037678	PALM2-AKAP2	1
27075	7	16793351	16824161	104	13	370856	2.6696	0.0037966	TSPAN13	1
26958	7	130146079	130353598	207	20	370856	2.6691	0.0038028	COPG2	1
7341	2	203070903	203103322	61	10	370856	2.668	0.0038148	SUMO1	1
3737	1	111136202	111174096	93	11	370856	2.665	0.0038492	KCNA2	1
151230	2	170590356	170608396	85	13	370856	2.6648	0.0038521	KLHL23	1
100861519	5	37840540	37875901	123	15	370856	2.6626	0.0038765	GDNF-AS1	1
9158	11	65651211	65656010	7	1	370856	2.6604	0.0039023	FIBP	1
10302	15	66782666	66790146	13	5	370856	2.6598	0.0039092	SNAPC5	1
5307	5	134363424	134369964	19	3	370856	2.6597	0.00391	PITX1	1
66002	19	15783567	15807984	130	9	370856	2.6571	0.0039407	CYP4F12	1
152816	4	76481258	76491103	30	7	370856	2.6541	0.0039755	C4orf26	1
56262	9	131644391	131680318	66	9	370856	2.6537	0.0039806	LRRC8A	1
25843	2	198380295	198418423	41	7	370856	2.6534	0.0039841	MOB4	1
287	4	113739239	114304896	1540	117	370856	2.6493	0.0040331	ANK2	1
84307	18	32820994	32838397	28	9	370856	2.6481	0.0040476	ZNF397	1
4761	17	37760021	37764175	3	2	370856	2.6479	0.0040497	NEUROD2	1
7134	3	52485107	52488057	2	1	370856	2.6478	0.0040513	TNNC1	1
7511	10	111624524	111683311	86	10	370856	2.6473	0.0040571	XPNPEP1	1
29956	1	150937649	150947479	18	4	370856	2.6449	0.0040856	CERS2	1
9820	6	43005355	43021683	29	8	370856	2.6441	0.0040954	CUL7	1
9114	16	67471917	67515089	49	11	370856	2.644	0.0040968	ATP6V0D1	1
29842	2	121974163	122042778	156	24	370856	2.6431	0.0041076	TFCP2L1	1
54516	6	153308400	153323925	42	7	370856	2.643	0.0041085	MTRF1L	1
150572	2	88367299	88412906	156	21	370856	2.642	0.0041213	SMYD1	1
10478	22	41165636	41215403	56	6	370856	2.6399	0.0041465	SLC25A17	1
127540	1	34326076	34330392	9	4	370856	2.639	0.0041578	HMGB4	1
11108	12	108126643	108155049	71	7	370856	2.6373	0.004178	PRDM4	1
55904	7	104654637	104754532	123	9	370856	2.6298	0.0042714	KMT2E	1
57801	1	934342	936608	12	3	370856	2.629	0.0042815	HES4	1
401934	1	1007126	1009687	5	2	370856	2.6234	0.0043534	RNF223	1
4282	22	24236565	24237409	2	1	370856	2.6223	0.0043674	MIF	1
23067	12	122241879	122270562	34	6	370856	2.6222	0.0043677	SETD1B	1
59339	8	38758753	38831431	187	40	370856	2.6217	0.0043742	PLEKHA2	1
25834	12	86373037	87232681	1893	40	370856	2.6206	0.0043883	MGAT4C	1
775	12	2079952	2807115	1869	169	370856	2.6188	0.0044116	CACNA1C	1
5993	1	151313116	151319785	4	2	370856	2.6181	0.004421	RFX5	1
25775	22	32329507	32341336	36	9	370856	2.6159	0.0044499	C22orf24	1
116138	6	42981841	42989036	10	3	370856	2.6141	0.0044733	KLHDC3	1
160287	11	18477374	18501814	56	13	370856	2.6129	0.0044885	LDHAL6A	1
199731	19	44126519	44143991	28	6	370856	2.6115	0.0045069	CADM4	1
8565	1	33240840	33283633	65	9	370856	2.6108	0.0045161	YARS	1
23275	21	46683843	46707811	56	7	370856	2.6108	0.0045169	POFUT2	1
11274	22	18632758	18660164	67	10	370856	2.6099	0.0045282	USP18	1
5218	7	90225681	90839905	1742	65	370856	2.6085	0.0045475	CDK14	1
144811	13	44453420	44468068	51	9	370856	2.607	0.0045669	LACC1	1
1181	3	184063973	184079439	40	12	370856	2.606	0.00458	CLCN2	1
11244	8	124260690	124287781	6	3	370856	2.6057	0.004584	ZHX1	1
29103	13	43597362	43683306	187	10	370856	2.6016	0.0046392	DNAJC15	1
9718	3	183967445	184010819	84	14	370856	2.6007	0.0046517	ECE2	1
3077	6	26087422	26096438	19	8	370856	2.5994	0.0046687	HFE	1
58497	1	150980867	151008189	58	13	370856	2.5906	0.0047901	PRUNE	1
57733	4	22694537	22821198	211	25	370856	2.5873	0.0048367	GBA3	1
5015	14	57267425	57277194	8	3	370856	2.5862	0.0048526	OTX2	1
3017	6	26157419	26171577	19	6	370856	2.5858	0.0048572	HIST1H2BD	1
9379	11	64373646	64490660	135	11	370856	2.584	0.0048837	NRXN2	1
55297	12	28343360	28703099	781	16	370856	2.5792	0.0049519	CCDC91	1
2982	4	156587862	156658214	198	28	370856	2.5772	0.0049805	GUCY1A3	1
79753	1	38000050	38019945	42	9	370856	2.5772	0.0049807	SNIP1	1
9885	20	60813541	60871269	153	16	370856	2.5764	0.0049923	OSBPL2	1
4477	10	51549553	51562517	5	2	370856	2.5739	0.0050277	MSMB	1
23424	9	100174302	100258407	146	14	370856	2.5716	0.0050615	TDRD7	1
9636	1	948847	949920	5	1	370856	2.5709	0.0050723	ISG15	1
468	22	39916569	39918691	2	1	370856	2.5693	0.0050951	ATF4	1
56891	19	40194946	40200088	12	5	370856	2.5683	0.0051103	LGALS14	1
5213	12	48499656	48540187	93	13	370856	2.5643	0.0051686	PFKM	1
29843	12	48436681	48500091	149	14	370856	2.5571	0.0052778	SENP1	1
84871	1	48998527	50489626	1931	56	370856	2.5569	0.0052804	AGBL4	1
6672	2	231280871	231410317	381	31	370856	2.5553	0.0053045	SP100	1
92591	17	42248074	42256650	15	2	370856	2.5534	0.0053344	ASB16	1
64288	6	28292514	28321972	87	13	370856	2.5532	0.0053364	ZSCAN31	1
8411	12	93166285	93323107	295	14	370856	2.5525	0.0053479	EEA1	1
405	1	150782181	150849244	70	8	370856	2.5521	0.0053541	ARNT	1
130132	2	198435524	198540774	135	10	370856	2.5481	0.0054154	RFTN2	1
55957	19	36239262	36245420	11	4	370856	2.5437	0.0054847	LIN37	1
3071	12	54891495	54936899	103	26	370856	2.5417	0.0055159	NCKAP1L	1
120863	12	100597447	100660857	110	15	370856	2.5384	0.0055688	DEPDC4	1
646424	3	48348336	48369831	38	2	370856	2.5378	0.005577	SPINK8	1
55872	8	27667138	27695612	138	4	370856	2.537	0.0055899	PBK	1
1981	3	184032283	184053146	30	11	370856	2.5369	0.0055913	EIF4G1	1
101927763	11	5538262	5544410	16	4	370856	2.5368	0.0055931	LOC101927763	1
140467	19	7580169	7585911	11	5	370856	2.5361	0.0056048	ZNF358	1
8348	6	27861203	27926100	107	21	370856	2.5343	0.0056329	HIST1H2BO	1
29800	16	67428322	67450339	34	7	370856	2.5301	0.0057016	ZDHHC1	1
51350	12	53161939	53171129	28	6	370856	2.529	0.005719	KRT76	1
5604	15	66679182	66783882	259	17	370856	2.5275	0.0057446	MAP2K1	1
54892	7	158424002	158497520	178	13	370856	2.5268	0.005755	NCAPG2	1
6483	16	70413338	70472991	57	19	370856	2.5249	0.0057859	ST3GAL2	1
2070	6	133561512	133853258	743	49	370856	2.5242	0.0057983	EYA4	1
285349	3	44626456	44641186	8	2	370856	2.521	0.0058506	ZNF660	1
2990	7	65425671	65447301	54	9	370856	2.5195	0.0058762	GUSB	1
57469	19	46994448	46999169	12	5	370856	2.5186	0.0058914	PNMAL2	1
28992	11	63766006	63933602	356	44	370856	2.5175	0.0059092	MACROD1	1
6948	22	31003070	31023047	112	17	370856	2.516	0.0059342	TCN2	1
2638	4	72607410	72671237	135	17	370856	2.5153	0.0059472	GC	1
5281	2	46808413	46844251	78	11	370856	2.513	0.0059859	PIGF	1
55282	16	67360747	67419109	92	9	370856	2.5098	0.0060392	LRRC36	1
4839	12	6666036	6677498	16	6	370856	2.5092	0.0060497	NOP2	1
5409	17	37824234	37826728	4	2	370856	2.5072	0.0060849	PNMT	1
841	2	202098166	202152434	139	22	370856	2.506	0.0061052	CASP8	1
55757	13	96453834	96705736	431	19	370856	2.5054	0.0061164	UGGT2	1
51059	8	139142266	139509065	1119	111	370856	2.5038	0.0061434	FAM135B	1
9061	4	108534822	108641419	289	20	370856	2.4998	0.006213	PAPSS1	1
286826	1	226418850	226497789	113	16	370856	2.4997	0.0062142	LIN9	1
1491	1	70876901	70905534	66	15	370856	2.4997	0.0062149	CTH	1
9753	6	28346598	28367544	63	8	370856	2.499	0.006228	ZSCAN12	1
3250	16	72097125	72111145	36	8	370856	2.4966	0.0062703	HPR	1
5148	17	79617489	79623607	26	6	370856	2.4956	0.0062875	PDE6G	1
57537	4	7194374	7744564	2783	243	370856	2.4915	0.0063599	SORCS2	1
221662	6	17281739	17294102	20	6	370856	2.4909	0.0063715	RBM24	1
146861	17	33519539	33521412	2	1	370856	2.4899	0.0063893	SLC35G3	1
100287036	16	89387541	89391518	5	1	370856	2.4897	0.0063933	LOC100287036	1
55830	3	52728500	52740099	14	3	370856	2.4891	0.0064042	GLT8D1	1
1393	5	76248680	76265299	28	7	370856	2.4862	0.0064551	CRHBP	1
339768	2	239008951	239041928	155	19	370856	2.4855	0.0064691	ESPNL	1
6382	2	20400558	20425194	67	9	370856	2.4844	0.0064886	SDC1	1
81605	9	131133598	131154295	31	6	370856	2.4837	0.0065017	URM1	1
117178	1	85109390	85156440	113	14	370856	2.4811	0.0065485	SSX2IP	1
57794	19	19387320	19431321	88	11	370856	2.4801	0.0065668	SUGP1	1
133619	5	126853301	126890781	90	8	370856	2.4795	0.0065785	PRRC1	1
64066	11	102562415	102576468	70	11	370856	2.4774	0.0066175	MMP27	1
7067	17	38218446	38250120	40	9	370856	2.4752	0.0066585	THRA	1
9126	10	112327449	112364392	85	8	370856	2.4719	0.0067189	SMC3	1
534	6	31512228	31514625	8	5	370856	2.4704	0.0067482	ATP6V1G2	1
54106	3	52255096	52260179	3	1	370856	2.4699	0.0067579	TLR9	1
83548	13	46039030	46110833	181	12	370856	2.4696	0.0067639	COG3	1
5528	6	42952218	42980083	66	10	370856	2.4667	0.0068179	PPP2R5D	1
10168	3	44666511	44689963	32	6	370856	2.4645	0.0068602	ZNF197	1
10201	3	48335485	48343719	18	2	370856	2.4642	0.0068663	NME6	1
27089	5	132202319	132204536	7	3	370856	2.4631	0.0068874	UQCRQ	1
114571	11	63137142	63177731	115	20	370856	2.461	0.0069269	SLC22A9	1
157570	8	27632057	27670141	122	7	370856	2.4609	0.0069286	ESCO2	1
10477	2	181845112	181928154	286	12	370856	2.4589	0.0069677	UBE2E3	1
7054	11	2185159	2193107	18	4	370856	2.4586	0.0069731	TH	1
79031	2	101179418	101193201	34	6	370856	2.4574	0.006998	PDCL3	1
54456	22	50528435	50600119	355	13	370856	2.4567	0.007011	MOV10L1	1
10014	17	42154121	42201014	72	8	370856	2.4537	0.0070704	HDAC5	1
55048	11	60897728	60928916	86	4	370856	2.4532	0.0070797	VPS37C	1
78995	17	42219274	42239844	27	5	370856	2.4488	0.0071658	C17orf53	1
6189	4	152020725	152025804	3	2	370856	2.4481	0.0071807	RPS3A	1
249	1	21835475	21904905	285	26	370856	2.4477	0.0071894	ALPL	1
1017	12	56360556	56366573	7	4	370856	2.447	0.0072023	CDK2	1
3329	2	198351308	198364998	18	4	370856	2.4469	0.0072046	HSPD1	1
101928879	4	54441696	54442556	2	1	370856	2.446	0.007223	LOC101928879	1
27097	1	229728858	229761794	77	10	370856	2.4459	0.007225	TAF5L	1
11137	12	108079590	108106257	62	9	370856	2.4459	0.0072252	PWP1	1
129684	2	124782864	125672954	2495	120	370856	2.4458	0.0072273	CNTNAP5	1
2274	2	105977272	106055230	245	42	370856	2.4454	0.0072354	FHL2	1
64425	9	37485945	37503694	104	5	370856	2.4448	0.0072463	POLR1E	1
688	13	73629114	73651676	46	10	370856	2.4448	0.0072472	KLF5	1
6550	5	473298	524549	241	36	370856	2.4415	0.0073131	SLC9A3	1
1178	19	40221893	40228669	37	3	370856	2.4411	0.0073212	CLC	1
140700	20	62605466	62611182	16	2	370856	2.4409	0.0073262	SAMD10	1
28998	8	121408083	121457647	63	9	370856	2.4408	0.0073266	MRPL13	1
2701	1	35258559	35261351	10	3	370856	2.4392	0.00736	GJA4	1
29789	2	174937175	175113365	463	18	370856	2.4387	0.0073698	OLA1	1
26276	15	91541774	91565833	64	9	370856	2.4323	0.0075011	VPS33B	1
7027	13	114239003	114295788	78	8	370856	2.432	0.0075077	TFDP1	1
29985	19	2729925	2740074	30	8	370856	2.4307	0.0075349	SLC39A3	1
6359	17	34323476	34329084	21	5	370856	2.4301	0.0075468	CCL15	1
7571	16	71481500	71496295	29	9	370856	2.4297	0.0075563	ZNF23	1
100526832	2	170550964	170608396	208	24	370856	2.4233	0.0076902	PHOSPHO2-KLHL23	1
55193	3	52579368	52719866	289	11	370856	2.4232	0.0076932	PBRM1	1
9816	1	229761981	229795946	64	8	370856	2.422	0.0077173	URB2	1
746	11	61556602	61560085	6	2	370856	2.4207	0.0077452	TMEM258	1
11047	20	60877112	60884206	16	5	370856	2.42	0.0077613	ADRM1	1
6201	2	3622853	3628509	23	5	370856	2.4177	0.0078085	RPS7	1
83882	17	79609349	79615779	46	5	370856	2.4177	0.0078089	TSPAN10	1
5905	22	41640781	41682255	79	10	370856	2.4172	0.0078193	RANGAP1	1
1108	12	6679248	6716551	65	7	370856	2.4164	0.0078368	CHD4	1
883	9	131595392	131644354	84	8	370856	2.4158	0.0078511	CCBL1	1
81562	2	97371666	97405813	37	6	370856	2.4148	0.0078725	LMAN2L	1
6747	3	156257929	156272973	44	6	370856	2.4139	0.0078913	SSR3	1
126299	19	44111376	44124298	17	5	370856	2.4135	0.0078998	ZNF428	1
158	22	40742504	40762577	29	8	370856	2.4134	0.0079032	ADSL	1
9779	3	17198654	17784240	1227	14	370856	2.4131	0.0079086	TBC1D5	1
253260	5	38938022	39074505	244	14	370856	2.4131	0.0079092	RICTOR	1
55605	12	39687030	39837192	230	20	370856	2.4129	0.0079127	KIF21A	1
9832	5	146965002	147162411	413	22	370856	2.4125	0.0079218	JAKMIP2	1
51385	3	48282596	48312480	37	6	370856	2.408	0.0080207	ZNF589	1
283685	15	23684535	23692390	17	2	370856	2.4074	0.0080329	GOLGA6L2	1
50854	6	31802693	31807541	15	8	370856	2.4049	0.0080879	C6orf48	1
56311	7	117864493	117882785	21	7	370856	2.4027	0.0081366	ANKRD7	1
89792	11	65808236	65816651	15	3	370856	2.402	0.008152	GAL3ST3	1
50848	1	160965001	160991133	63	5	370856	2.4012	0.0081715	F11R	1
152405	3	118864997	118879674	49	10	370856	2.3985	0.0082315	C3orf30	1
745	11	61520121	61555990	56	11	370856	2.3967	0.008272	MYRF	1
8557	17	37821599	37822807	2	1	370856	2.3936	0.0083428	TCAP	1
11188	3	52489524	52527088	66	5	370856	2.3929	0.0083573	NISCH	1
51412	7	100240720	100254084	15	6	370856	2.3928	0.0083611	ACTL6B	1
122042	13	32313679	32377009	169	15	370856	2.392	0.0083785	RXFP2	1
151188	2	153574407	153617767	104	15	370856	2.3908	0.0084066	ARL6IP6	1
56259	20	36322357	36500531	280	18	370856	2.39	0.0084236	CTNNBL1	1
51700	11	7686326	7695807	44	9	370856	2.3879	0.0084718	CYB5R2	1
7431	10	17269934	17279592	15	5	370856	2.3844	0.0085525	VIM	1
10401	1	145575257	145586546	3	2	370856	2.382	0.0086105	PIAS3	1
7098	4	186990309	187006252	40	10	370856	2.38	0.0086558	TLR3	1
4201	6	42948082	42981947	80	11	370856	2.3777	0.0087098	MEA1	1
2668	5	37812779	37839782	68	12	370856	2.3761	0.0087495	GDNF	1
25904	3	32726637	32815367	319	18	370856	2.3757	0.0087572	CNOT10	1
284110	17	38119226	38134019	45	7	370856	2.3735	0.0088095	GSDMA	1
225	12	39945022	40013843	131	18	370856	2.3733	0.0088151	ABCD2	1
54738	2	219845809	219850379	1	1	370856	2.3733	0.008816	FEV	1
8850	3	20081524	20195896	458	32	370856	2.3725	0.0088345	KAT2B	1
128869	20	33148346	33265089	136	11	370856	2.3719	0.0088481	PIGU	1
50863	11	131240371	132206716	2787	208	370856	2.3715	0.0088573	NTM	1
51673	16	67423710	67427449	9	3	370856	2.3695	0.0089061	TPPP3	1
84152	17	37783177	37792878	19	4	370856	2.3644	0.0090292	PPP1R1B	1
389161	3	149478887	149510610	86	17	370856	2.3628	0.0090684	ANKUB1	1
5999	1	163038396	163046592	15	5	370856	2.3623	0.0090798	RGS4	1
54962	15	66629008	66679074	110	17	370856	2.3608	0.0091171	TIPIN	1
7178	13	45911005	45915505	13	5	370856	2.3569	0.0092132	TPT1	1
9293	1	174417212	174418683	2	1	370856	2.3504	0.0093777	GPR52	1
100131897	5	169290719	169407744	275	42	370856	2.3485	0.0094246	FAM196B	1
1520	1	150702672	150738433	46	5	370856	2.3484	0.0094275	CTSS	1
8354	6	27839623	27840099	1	1	370856	2.3441	0.009537	HIST1H3I	1
84808	1	910579	917473	21	5	370856	2.3433	0.009557	PERM1	1
154807	7	65338257	65424545	151	12	370856	2.3432	0.0095597	VKORC1L1	1
79713	19	36229957	36234075	11	5	370856	2.3423	0.0095837	IGFLR1	1
5987	6	28870779	28891768	50	9	370856	2.3422	0.0095852	TRIM27	1
2009	14	100204056	100408397	579	44	370856	2.3418	0.0095947	EML1	1
55295	19	18747835	18781308	94	16	370856	2.3409	0.0096187	KLHL26	1
59271	21	33784034	33887702	276	20	370856	2.3408	0.0096223	EVA1C	1
63908	20	23355156	23402156	159	13	370856	2.3402	0.0096368	NAPB	1
6204	6	34385231	34393902	16	5	370856	2.3386	0.009678	RPS10	1
6813	19	7701987	7712760	21	4	370856	2.3364	0.0097357	STXBP2	1
1297	6	70925743	71012786	319	27	370856	2.3357	0.009754	COL9A1	1
51621	15	31619083	31670102	104	15	370856	2.3349	0.009775	KLF13	1
137902	8	52232137	52722005	1408	52	370856	2.3347	0.0097793	PXDNL	1
124446	16	29973351	29984373	13	3	370856	2.3344	0.0097886	TMEM219	1
7073	10	121332977	121356541	29	7	370856	2.3341	0.0097951	TIAL1	1
23332	2	122095352	122407052	661	12	370856	2.3329	0.0098266	CLASP1	1
993	3	48198668	48230153	28	7	370856	2.3329	0.0098276	CDC25A	1
8038	10	127700960	128077127	1286	100	370856	2.332	0.0098511	ADAM12	1
222255	7	105244932	105517046	716	98	370856	2.332	0.0098513	ATXN7L1	1
28987	16	69775757	69788871	24	6	370856	2.3317	0.009859	NOB1	1
64746	1	226332380	226374423	79	11	370856	2.3292	0.009923	ACBD3	1
57732	4	2271324	2420370	562	40	370856	2.3261	0.010006	ZFYVE28	1
6296	16	20775312	20808479	54	7	370856	2.3239	0.010065	ACSM3	1
613212	5	126984713	126994322	24	10	370856	2.3234	0.01008	CTXN3	1
342371	16	71879894	71891236	13	5	370856	2.323	0.01009	ATXN1L	1
4277	6	31462054	31478901	171	17	370856	2.322	0.010115	MICB	1
1534	17	61509665	61523724	19	5	370856	2.3216	0.010127	CYB561	1
5592	10	52750911	54058110	3872	204	370856	2.3216	0.010129	PRKG1	1
10497	9	35161976	35405334	327	19	370856	2.3194	0.010188	UNC13B	1
7305	19	36395303	36399211	10	3	370856	2.3192	0.010193	TYROBP	1
126119	19	51009254	51014612	10	4	370856	2.3188	0.010203	JOSD2	1
7266	17	40128439	40169715	50	9	370856	2.3183	0.010217	DNAJC7	1
55888	3	44596667	44624975	58	6	370856	2.3169	0.010255	ZKSCAN7	1
100127206	5	129083884	129100756	53	9	370856	2.3147	0.010315	KIAA1024L	1
554223	6	29759683	29765584	112	10	370856	2.3146	0.010317	LOC554223	1
389676	8	94146324	94179079	75	14	370856	2.3128	0.010366	C8orf87	1
89927	16	15528325	15682116	192	24	370856	2.3127	0.01037	C16orf45	1
2847	22	41075182	41078818	7	3	370856	2.3123	0.010381	MCHR1	1
120	10	111765627	111895323	145	16	370856	2.3122	0.010383	ADD3	1
3159	6	34204577	34214008	11	4	370856	2.3121	0.010386	HMGA1	1
6827	17	56422536	56429599	15	4	370856	2.3104	0.010433	SUPT4H1	1
8443	1	231376919	231413719	64	4	370856	2.3104	0.010434	GNPAT	1
23609	3	12598513	12625212	59	9	370856	2.3102	0.010439	MKRN2	1
9791	8	97274167	97346774	128	16	370856	2.3099	0.010447	PTDSS1	1
27085	8	121457638	121535875	177	9	370856	2.3092	0.010466	MTBP	1
64067	14	33404115	34273382	2603	261	370856	2.3078	0.010504	NPAS3	1
27125	5	132211071	132299354	165	11	370856	2.3043	0.010604	AFF4	1
100506742	11	104756445	104769397	2	1	370856	2.3037	0.010618	CASP12	1
435	7	65540776	65558330	37	7	370856	2.3022	0.010661	ASL	1
3929	20	36974814	37005653	115	17	370856	2.3021	0.010665	LBP	1
81797	6	29341200	29343068	11	5	370856	2.3021	0.010665	OR12D3	1
10786	6	25845328	25874471	76	9	370856	2.3017	0.010675	SLC17A3	1
84300	6	33664538	33679528	53	8	370856	2.3001	0.01072	UQCC2	1
55791	1	111489812	111506825	19	6	370856	2.2997	0.010732	LRIF1	1
115207	13	77454304	77460540	13	6	370856	2.2992	0.010746	KCTD12	1
123355	15	99791567	99930934	392	24	370856	2.2988	0.010758	LRRC28	1
65124	2	110371911	110376564	9	3	370856	2.2986	0.010764	SOWAHC	1
442721	7	123295861	123304147	19	6	370856	2.2978	0.010786	LMOD2	1
390260	11	123624288	123625226	1	1	370856	2.2959	0.01084	OR6X1	1
1018	17	73996235	74002080	13	5	370856	2.2948	0.010873	CDK3	1
3699	3	52828784	52843025	21	6	370856	2.2919	0.010955	ITIH3	1
29777	6	26597171	26600278	14	4	370856	2.2919	0.010955	ABT1	1
125704	18	72102963	72125070	74	16	370856	2.2893	0.011031	FAM69C	1
201181	17	40177594	40205881	31	6	370856	2.2888	0.011046	ZNF385C	1
64782	15	89164527	89175512	52	8	370856	2.2887	0.011048	AEN	1
129607	2	6980684	7006766	21	8	370856	2.2884	0.011057	CMPK2	1
340204	6	35748831	35755841	27	4	370856	2.2882	0.011064	CLPSL1	1
7572	18	32912178	32924428	24	6	370856	2.2859	0.011129	ZNF24	1
84557	20	33134688	33148149	20	5	370856	2.2844	0.011174	MAP1LC3A	1
345222	4	3250766	3273465	85	7	370856	2.2787	0.011343	MSANTD1	1
220382	11	82443046	82444906	7	2	370856	2.2784	0.011353	FAM181B	1
50509	19	10070237	10121147	257	27	370856	2.278	0.011364	COL5A3	1
181	16	67516474	67517716	3	1	370856	2.2767	0.011403	AGRP	1
6314	3	63849785	63989240	186	21	370856	2.2749	0.011455	ATXN7	1
253725	10	46222648	46288412	18	3	370856	2.2747	0.011461	FAM21C	1
112611	6	83903032	83908654	4	2	370856	2.2746	0.011465	RWDD2A	1
27303	3	29322351	30051886	2636	149	370856	2.2738	0.011489	RBMS3	1
23357	14	77248076	77292606	115	20	370856	2.2732	0.011507	ANGEL1	1
5578	17	64298760	64806862	1644	105	370856	2.2725	0.011529	PRKCA	1
89953	6	43027372	43042833	37	6	370856	2.2714	0.011563	KLC4	1
7356	11	62186507	62190678	7	3	370856	2.2713	0.011564	SCGB1A1	1
144348	12	124457699	124499986	75	9	370856	2.271	0.011575	ZNF664	1
10645	12	121675495	121736111	165	28	370856	2.2709	0.011576	CAMKK2	1
57120	6	117881432	117923705	82	13	370856	2.2708	0.011578	GOPC	1
28511	17	40169594	40177659	9	3	370856	2.2708	0.01158	NKIRAS2	1
23506	6	42749790	42836296	119	14	370856	2.2696	0.011616	GLTSCR1L	1
8335	6	26033320	26033796	2	1	370856	2.2678	0.01167	HIST1H2AB	1
79095	9	130922539	130926207	5	1	370856	2.2678	0.011671	C9orf16	1
64792	7	100956648	100965093	35	7	370856	2.2631	0.011816	IFT22	1
57819	6	31765169	31774761	26	10	370856	2.2622	0.011841	LSM2	1
342933	19	56701058	56709207	24	6	370856	2.2612	0.011873	ZSCAN5B	1
92935	2	198570028	198573114	1	1	370856	2.2587	0.01195	MARS2	1
4438	1	76262556	76379581	401	22	370856	2.2582	0.011967	MSH4	1
1901	1	101702305	101707076	9	4	370856	2.2577	0.011983	S1PR1	1
285346	3	44539924	44552222	8	3	370856	2.2572	0.011997	ZNF852	1
348738	2	10281509	10351856	255	26	370856	2.257	0.012005	C2orf48	1
54928	8	57870488	57906430	70	8	370856	2.2563	0.012026	IMPAD1	1
1820	19	925733	972816	177	25	370856	2.256	0.012036	ARID3A	1
10281	21	39426313	39493454	120	21	370856	2.2552	0.012062	DSCR4	1
57326	1	154916553	154928624	11	5	370856	2.2551	0.012065	PBXIP1	1
140731	20	56793510	56804039	25	7	370856	2.254	0.012098	ANKRD60	1
250	2	233243348	233247599	9	4	370856	2.2539	0.012102	ALPP	1
1871	6	20402137	20493945	167	28	370856	2.253	0.012129	E2F3	1
23383	19	19431496	19469563	67	8	370856	2.2528	0.012136	MAU2	1
56983	3	119187785	119213555	68	13	370856	2.2492	0.012249	POGLUT1	1
64598	7	100209725	100213003	5	1	370856	2.2482	0.012281	MOSPD3	1
80201	10	70980059	71027315	172	29	370856	2.2466	0.012334	HKDC1	1
84182	7	30811033	30932408	435	29	370856	2.2465	0.012335	FAM188B	1
10982	18	32556892	32723434	323	30	370856	2.246	0.012351	MAPRE2	1
83449	16	72152996	72206349	126	16	370856	2.2456	0.012365	PMFBP1	1
3875	12	53342655	53346690	5	3	370856	2.2455	0.012367	KRT18	1
26716	6	29424947	29432099	7	3	370856	2.2453	0.012373	OR2H1	1
83881	1	226411325	226414756	2	1	370856	2.2453	0.012375	MIXL1	1
51253	1	54665840	54691407	70	12	370856	2.2443	0.012406	MRPL37	1
6782	21	15743436	15755509	44	9	370856	2.2438	0.012423	HSPA13	1
7472	7	116916685	116963343	78	18	370856	2.2394	0.012564	WNT2	1
83591	12	72057677	72074428	22	5	370856	2.238	0.01261	THAP2	1
79088	19	9638667	9649638	19	3	370856	2.2351	0.012704	ZNF426	1
23414	8	106330917	106816767	989	89	370856	2.2348	0.012715	ZFPM2	1
101928947	17	38083156	38095953	27	6	370856	2.2338	0.01275	LOC101928947	1
54664	7	12250848	12276890	156	8	370856	2.2329	0.012779	TMEM106B	1
80312	10	70320117	70454239	396	17	370856	2.2308	0.012846	TET1	1
23035	16	71678827	71757798	151	15	370856	2.2276	0.012954	PHLPP2	1
51043	1	154975106	154991001	22	8	370856	2.2272	0.012966	ZBTB7B	1
50855	16	67694851	67696681	1	1	370856	2.2271	0.01297	PARD6A	1
53919	12	20848289	20906320	202	21	370856	2.2269	0.012975	SLCO1C1	1
93550	10	46111039	46168251	157	8	370856	2.2266	0.012987	ZFAND4	1
64344	19	46800303	46846690	155	28	370856	2.2265	0.012992	HIF3A	1
54883	17	36956687	36981603	52	8	370856	2.2255	0.013025	CWC25	1
54819	5	132332677	132362275	68	4	370856	2.2241	0.013072	ZCCHC10	1
644168	10	50574161	50604062	55	7	370856	2.2231	0.013105	DRGX	1
112724	19	55555684	55580914	124	20	370856	2.2229	0.01311	RDH13	1
56934	17	49707674	50237377	1191	68	370856	2.2224	0.013128	CA10	1
10771	10	180405	300577	188	19	370856	2.218	0.013277	ZMYND11	1
138804	9	107288534	107289490	1	1	370856	2.217	0.01331	OR13C4	1
90806	1	213165524	213189168	31	6	370856	2.2162	0.013339	ANGEL2	1
1050	19	33790840	33793430	5	1	370856	2.2153	0.01337	CEBPA	1
9392	2	105865861	105946148	221	29	370856	2.2131	0.013444	TGFBRAP1	1
22891	10	64133916	64431771	816	62	370856	2.2131	0.013446	ZNF365	1
117	7	31092076	31151093	147	29	370856	2.212	0.013482	ADCYAP1R1	1
2830	6	110299459	110301923	3	1	370856	2.2115	0.0135	GPR6	1
24148	20	62612417	62664453	90	10	370856	2.2103	0.013541	PRPF6	1
254240	22	32809834	32860429	198	40	370856	2.21	0.013552	BPIFC	1
2641	2	162999379	163008914	10	1	370856	2.2097	0.013565	GCG	1
55681	12	100660918	100735502	105	11	370856	2.2064	0.013677	SCYL2	1
54442	16	2732495	2759031	44	8	370856	2.2051	0.013725	KCTD5	1
9209	3	37094117	37217992	198	11	370856	2.2047	0.013736	LRRFIP2	1
5603	6	36098261	36112301	16	4	370856	2.2031	0.013795	MAPK13	1
211	3	52232099	52248343	14	2	370856	2.2018	0.013839	ALAS1	1
9978	22	41347351	41369019	15	4	370856	2.2015	0.013849	RBX1	1
9761	12	121124949	121139667	40	9	370856	2.2012	0.01386	MLEC	1
50613	11	5528530	5531153	6	3	370856	2.2007	0.013878	UBQLN3	1
258010	11	22843598	22851382	8	3	370856	2.2	0.013904	SVIP	1
5547	11	82535409	82612733	187	16	370856	2.199	0.01394	PRCP	1
84708	4	54326437	54518653	560	45	370856	2.197	0.014011	LNX1	1
134829	6	123317582	123385063	128	13	370856	2.1965	0.01403	CLVS2	1
64943	3	52558385	52569093	24	4	370856	2.1947	0.014093	NT5DC2	1
2312	1	152274651	152297679	64	6	370856	2.1941	0.014116	FLG	1
55632	14	31028329	31089046	130	20	370856	2.194	0.014118	G2E3	1
5989	19	14072342	14117134	27	8	370856	2.1899	0.014267	RFX1	1
57017	16	57481337	57495187	29	9	370856	2.1891	0.014295	COQ9	1
387890	12	120031264	120079861	125	9	370856	2.1883	0.014324	TMEM233	1
808	19	47104512	47114039	17	6	370856	2.1863	0.014397	CALM3	1
2553	15	50569389	50647605	159	9	370856	2.1861	0.014404	GABPB1	1
10725	16	69599869	69738569	264	16	370856	2.1855	0.014428	NFAT5	1
64429	10	114190058	114207301	28	6	370856	2.1852	0.014436	ZDHHC6	1
222166	7	30174552	30202381	95	17	370856	2.1844	0.014466	MTURN	1
6401	1	169691781	169703220	48	6	370856	2.1843	0.01447	SELE	1
9150	18	77439801	77514510	282	16	370856	2.1842	0.014474	CTDP1	1
10793	7	64363620	64391955	89	9	370856	2.1834	0.014504	ZNF273	1
10878	1	196743925	196763203	14	2	370856	2.1796	0.014644	CFHR3	1
6449	19	2754711	2783363	68	6	370856	2.1789	0.014668	SGTA	1
64180	16	68009566	68014452	6	3	370856	2.1778	0.014712	DPEP3	1
4292	3	37034841	37092337	98	10	370856	2.1764	0.014764	MLH1	1
5827	12	133264192	133281577	31	7	370856	2.1748	0.014824	PXMP2	1
2622	16	90086056	90111379	109	14	370856	2.1739	0.014858	GAS8	1
8533	17	17149938	17184617	92	9	370856	2.1725	0.01491	COPS3	1
50514	9	117904097	118164923	829	50	370856	2.1724	0.014913	DEC1	1
3291	16	67465036	67471456	6	2	370856	2.1721	0.014924	HSD11B2	1
374659	15	91474148	91475792	3	1	370856	2.1721	0.014925	HDDC3	1
9881	3	36868308	36986548	230	20	370856	2.1711	0.014961	TRANK1	1
8288	17	56270089	56282535	20	6	370856	2.1706	0.014982	EPX	1
4440	12	120779133	120806983	57	8	370856	2.1693	0.015029	MSI1	1
131408	3	184053717	184064063	23	9	370856	2.1687	0.015053	FAM131A	1
219873	11	123847403	123848398	4	2	370856	2.168	0.015078	OR10S1	1
29123	16	89334029	89556969	383	26	370856	2.1669	0.015122	ANKRD11	1
54518	10	26727253	26856732	396	45	370856	2.1663	0.015143	APBB1IP	1
7089	19	2997636	3047846	194	38	370856	2.1662	0.015147	TLE2	1
90701	18	56806709	56826069	68	9	370856	2.1658	0.015161	SEC11C	1
4049	6	31539876	31542101	10	4	370856	2.1646	0.01521	LTA	1
4760	2	182540833	182545392	4	2	370856	2.1637	0.015242	NEUROD1	1
10164	16	71560023	71572493	12	5	370856	2.1631	0.015267	CHST4	1
9344	16	29985188	30003583	23	3	370856	2.1626	0.015286	TAOK2	1
54970	11	113185251	113244345	112	16	370856	2.1625	0.01529	TTC12	1
55254	3	119147807	119182529	83	11	370856	2.1618	0.015319	TMEM39A	1
23368	14	104200088	104315116	238	12	370856	2.1616	0.015324	PPP1R13B	1
9033	10	102047903	102090243	94	15	370856	2.1607	0.015359	PKD2L1	1
23074	12	100422233	100536642	236	20	370856	2.1605	0.015366	UHRF1BP1L	1
2582	1	24122089	24127294	1	1	370856	2.1604	0.01537	GALE	1
286234	9	90497772	90503814	18	4	370856	2.16	0.015385	SPATA31E1	1
57186	20	20370202	20693281	371	22	370856	2.1585	0.015443	RALGAPA2	1
64216	1	246703863	246729565	129	13	370856	2.1581	0.015459	TFB2M	1
1903	9	91606324	91620070	32	12	370856	2.1568	0.015509	S1PR3	1
10841	21	47556065	47575499	86	24	370856	2.1547	0.015592	FTCD	1
125972	19	16589767	16607015	48	5	370856	2.1546	0.015597	CALR3	1
55534	4	140637545	141075233	1025	105	370856	2.1538	0.01563	MAML3	1
389383	6	35744343	35747329	7	3	370856	2.1529	0.015663	CLPSL2	1
2050	7	100400187	100425143	66	11	370856	2.1524	0.015682	EPHB4	1
79089	17	42264300	42269099	8	2	370856	2.1524	0.015684	TMUB2	1
115948	19	11531272	11546853	23	6	370856	2.1508	0.015747	CCDC151	1
2191	2	163027194	163100045	35	16	370856	2.15	0.015778	FAP	1
161725	15	31773884	32162875	894	35	370856	2.1498	0.015786	OTUD7A	1
1612	9	90112601	90323566	712	63	370856	2.1485	0.015839	DAPK1	1
2021	9	131580779	131584955	8	3	370856	2.1482	0.01585	ENDOG	1
26267	9	37510889	37576250	177	21	370856	2.1452	0.01597	FBXO10	1
442186	6	29079587	29080661	4	2	370856	2.1449	0.015981	OR2J3	1
9240	14	74178486	74181128	3	2	370856	2.1437	0.016029	PNMA1	1
64412	20	23342769	23353683	28	6	370856	2.1426	0.016074	GZF1	1
252884	18	32946661	32957301	18	5	370856	2.1417	0.01611	ZNF396	1
3175	15	53049160	53082209	71	17	370856	2.141	0.016137	ONECUT1	1
255239	11	113258513	113271140	37	6	370856	2.141	0.016137	ANKK1	1
5586	1	89149876	89301938	330	9	370856	2.139	0.016219	PKN2	1
57016	7	134212344	134226166	45	7	370856	2.138	0.016259	AKR1B10	1
2309	6	108881026	109005972	160	18	370856	2.1375	0.01628	FOXO3	1
149708	20	43738093	43743813	15	4	370856	2.1374	0.016282	WFDC5	1
9853	9	35490007	35561895	99	15	370856	2.1362	0.016333	RUSC2	1
27445	7	82383321	82792197	1060	42	370856	2.1362	0.016333	PCLO	1
963	1	111413821	111442558	79	10	370856	2.1361	0.016337	CD53	1
11116	6	167412805	167458064	231	9	370856	2.1356	0.016357	FGFR1OP	1
1326	10	30722950	30750762	44	6	370856	2.1328	0.016469	MAP3K8	1
341947	14	93813537	93814700	8	3	370856	2.1328	0.016469	COX8C	1
4584	7	100547086	100611617	39	12	370856	2.1324	0.016486	MUC3A	1
332	17	76210277	76221716	67	9	370856	2.1315	0.016523	BIRC5	1
55851	19	36236478	36238056	3	2	370856	2.1315	0.016525	PSENEN	1
221692	6	12716888	13290476	1278	59	370856	2.1303	0.016575	PHACTR1	1
151194	2	208473839	208490652	20	5	370856	2.1298	0.016592	METTL21A	1
80212	12	124420955	124457373	76	7	370856	2.1289	0.016632	CCDC92	1
84190	12	82752276	82873018	252	9	370856	2.1287	0.016639	METTL25	1
386677	21	45959068	45960078	3	1	370856	2.1285	0.016647	KRTAP10-1	1
921	11	60869930	60895324	44	9	370856	2.1255	0.016774	CD5	1
57130	19	19756007	19774512	42	9	370856	2.1239	0.01684	ATP13A1	1
148641	1	234040679	234460262	1406	112	370856	2.1239	0.016841	SLC35F3	1
8404	4	88394483	88450798	171	12	370856	2.1219	0.016923	SPARCL1	1
27297	7	65579805	65619555	103	12	370856	2.1219	0.016924	CRCP	1
340351	7	134671259	134820530	288	11	370856	2.1216	0.016936	AGBL3	1
252995	1	33327869	33338093	10	3	370856	2.1206	0.016976	FNDC5	1
8717	16	67188088	67193812	4	2	370856	2.1202	0.016996	TRADD	1
7267	21	38445554	38575408	349	10	370856	2.1201	0.016998	TTC3	1
64431	12	100593865	100618202	41	8	370856	2.1201	0.017	ACTR6	1
16	16	70286198	70323452	26	11	370856	2.1186	0.017063	AARS	1
388284	16	67700662	67702661	1	1	370856	2.1182	0.01708	C16orf86	1
81577	16	67708436	67753273	52	9	370856	2.118	0.017088	GFOD2	1
132321	4	130014829	130034487	57	8	370856	2.1169	0.017133	C4orf33	1
5334	2	198669426	199014608	546	24	370856	2.1154	0.017196	PLCL1	1
153769	5	145316126	145458680	306	11	370856	2.1152	0.017209	SH3RF2	1
43	7	100487615	100493754	14	6	370856	2.1131	0.017296	ACHE	1
55281	7	134832766	134850967	46	3	370856	2.1131	0.017298	TMEM140	1
6310	6	16299343	16761721	1273	143	370856	2.1099	0.017435	ATXN1	1
5336	16	81812899	81996290	1037	87	370856	2.1094	0.017455	PLCG2	1
5612	11	76061004	76091880	56	13	370856	2.1088	0.017482	PRKRIR	1
65084	11	86748886	87039876	1349	36	370856	2.1083	0.0175	TMEM135	1
9690	7	156931655	157062066	373	15	370856	2.107	0.017558	UBE3C	1
151011	2	110300372	110371783	165	19	370856	2.106	0.017604	SEPT10	1
64146	16	69362524	69364498	5	2	370856	2.1056	0.01762	PDF	1
26472	11	64011951	64014413	4	1	370856	2.1053	0.017634	PPP1R14B	1
10042	22	35653445	35691800	75	3	370856	2.1048	0.017656	HMGXB4	1
128637	20	416124	443187	64	9	370856	2.1032	0.017724	TBC1D20	1
79414	19	36428022	36436097	12	4	370856	2.1031	0.01773	LRFN3	1
6885	6	91223292	91297020	164	15	370856	2.1025	0.017753	MAP3K7	1
201163	17	17115523	17140502	80	13	370856	2.1017	0.017791	FLCN	1
411	5	78073032	78282357	615	33	370856	2.1011	0.017818	ARSB	1
27033	19	36195389	36207940	26	8	370856	2.1011	0.017818	ZBTB32	1
140679	20	37353105	37358015	3	1	370856	2.0996	0.017883	SLC32A1	1
64376	10	124750322	124768366	41	9	370856	2.0995	0.017885	IKZF5	1
3710	6	33587951	33664351	295	30	370856	2.0991	0.017904	ITPR3	1
3198	7	27132612	27135625	5	3	370856	2.0985	0.01793	HOXA1	1
1380	1	207627645	207663240	77	10	370856	2.0969	0.018003	CR2	1
84893	10	5931535	5979558	155	16	370856	2.0967	0.018012	FBXO18	1
5912	3	152880001	152888413	8	4	370856	2.0961	0.018038	RAP2B	1
10346	11	5710817	5732093	138	24	370856	2.0959	0.018045	TRIM22	1
2918	7	126078652	126892428	1946	57	370856	2.0947	0.0181	GRM8	1
11315	1	8021714	8045342	48	8	370856	2.0941	0.018126	PARK7	1
553115	1	32095463	32110838	24	4	370856	2.094	0.01813	PEF1	1
80185	8	33356027	33370703	47	5	370856	2.0937	0.018144	TTI2	1
838	11	104864967	104893895	56	12	370856	2.0923	0.018208	CASP5	1
84890	10	64564516	64568239	7	2	370856	2.0919	0.018223	ADO	1
5709	17	38137021	38154213	56	6	370856	2.0917	0.018231	PSMD3	1
84747	12	121148238	121161443	41	7	370856	2.0908	0.018273	UNC119B	1
2232	17	72858619	72869156	30	3	370856	2.09	0.01831	FDXR	1
131616	3	44903408	44907156	2	1	370856	2.09	0.018311	TMEM42	1
6787	3	52744796	52804965	116	9	370856	2.0893	0.018339	NEK4	1
84627	16	88493879	88507165	33	13	370856	2.0893	0.018343	ZNF469	1
23376	6	96969702	97003152	39	8	370856	2.089	0.018354	UFL1	1
29803	7	150065361	150071133	15	2	370856	2.088	0.018401	REPIN1	1
51526	20	42824579	42839702	41	6	370856	2.0878	0.018408	OSER1	1
374354	10	115614391	115672265	47	11	370856	2.0873	0.018431	NHLRC2	1
23166	3	52529354	52558512	46	12	370856	2.0869	0.018449	STAB1	1
54894	17	56431037	56494931	100	13	370856	2.0868	0.018453	RNF43	1
114822	8	144451025	144466390	35	6	370856	2.0845	0.018559	RHPN1	1
79567	16	67562717	67580691	24	7	370856	2.0844	0.018564	FAM65A	1
131	4	100333418	100356667	65	17	370856	2.084	0.01858	ADH7	1
79074	2	105953714	105976514	60	11	370856	2.0835	0.018602	C2orf49	1
5169	6	131958375	132068550	208	23	370856	2.0834	0.018605	ENPP3	1
10261	16	21652605	21663987	13	7	370856	2.0818	0.018679	IGSF6	1
3763	21	38996778	39288741	870	67	370856	2.0817	0.018686	KCNJ6	1
29906	18	44259081	44337039	275	45	370856	2.0814	0.0187	ST8SIA5	1
115761	13	50202435	50208008	14	6	370856	2.0794	0.018788	ARL11	1
83983	19	19625028	19626469	1	1	370856	2.0788	0.01882	TSSK6	1
100101467	18	32831023	32870196	77	13	370856	2.0785	0.018831	ZSCAN30	1
1959	10	64571756	64578927	10	3	370856	2.0785	0.018833	EGR2	1
7707	3	124944513	125094198	251	13	370856	2.0775	0.018878	ZNF148	1
2120	12	11802788	12048336	571	81	370856	2.0757	0.018962	ETV6	1
90580	19	11039424	11040917	1	1	370856	2.0751	0.01899	C19orf52	1
343578	20	37230577	37279295	125	23	370856	2.0747	0.019006	ARHGAP40	1
11091	9	137000801	137025094	143	13	370856	2.0736	0.019057	WDR5	1
881	9	36165990	36171331	13	3	370856	2.0731	0.019082	CCIN	1
55643	19	1985437	2015702	109	17	370856	2.0729	0.01909	BTBD2	1
253512	13	45960520	45992549	63	9	370856	2.0694	0.019254	SLC25A30	1
126298	19	44088519	44100287	21	9	370856	2.0692	0.019262	IRGQ	1
192111	12	133287393	133299323	45	10	370856	2.0687	0.019287	PGAM5	1
11147	1	70820493	70833706	26	6	370856	2.068	0.01932	HHLA3	1
170622	13	76099350	76111991	36	8	370856	2.0669	0.019372	COMMD6	1
3543	22	23915312	23922619	31	11	370856	2.0663	0.019398	IGLL1	1
58527	6	139349819	139364439	48	9	370856	2.066	0.019413	ABRACL	1
26211	7	143657020	143658108	3	1	370856	2.0658	0.019422	OR2F1	1
132320	4	129805148	130014764	370	23	370856	2.0649	0.019468	SCLT1	1
10950	21	18965968	18985268	20	5	370856	2.0648	0.019473	BTG3	1
94160	16	48116884	48180681	39	10	370856	2.0642	0.019499	ABCC12	1
54544	1	152486978	152488481	5	2	370856	2.064	0.019507	CRCT1	1
140710	20	35405845	35492087	106	22	370856	2.0636	0.019528	SOGA1	1
84807	19	36378854	36393205	15	3	370856	2.0625	0.019582	NFKBID	1
4901	14	24547902	24584223	48	13	370856	2.0608	0.01966	NRL	1
10665	6	32260475	32339705	565	17	370856	2.0608	0.019662	C6orf10	1
79695	9	101569981	101612363	100	22	370856	2.0605	0.019674	GALNT12	1
2033	22	41488614	41576081	126	13	370856	2.0579	0.0198	EP300	1
5740	20	48120411	48184707	104	27	370856	2.0564	0.019874	PTGIS	1
2657	19	18979361	19006953	53	12	370856	2.0563	0.019876	GDF1	1
10715	19	18979361	19007396	53	12	370856	2.0563	0.019876	CERS1	1
25894	16	67311413	67323403	17	6	370856	2.0562	0.019882	PLEKHG4	1
1029	9	21967751	21994490	30	7	370856	2.0559	0.019895	CDKN2A	1
2565	4	46037786	46126082	255	15	370856	2.0556	0.019912	GABRG1	1
84057	4	154265801	154336247	188	19	370856	2.0553	0.019923	MND1	1
1278	7	94023873	94060544	86	14	370856	2.0547	0.019955	COL1A2	1
29763	11	47199073	47208010	18	5	370856	2.0543	0.019972	PACSIN3	1
8813	20	49551404	49575081	29	7	370856	2.0542	0.019977	DPM1	1
7726	6	30152232	30181271	105	14	370856	2.054	0.019986	TRIM26	1
78991	5	148737570	148749221	15	5	370856	2.0531	0.020031	PCYOX1L	1
79960	4	129730779	129796379	71	14	370856	2.0526	0.020057	JADE1	1
6821	12	56391043	56399309	11	5	370856	2.0523	0.020068	SUOX	1
93145	19	9964394	10047070	194	21	370856	2.0522	0.020074	OLFM2	1
757	21	34804793	34852316	148	10	370856	2.052	0.020083	TMEM50B	1
2488	11	30252563	30256824	12	2	370856	2.0518	0.020093	FSHB	1
183	1	230838269	230850336	54	10	370856	2.051	0.020132	AGT	1
29968	9	80911991	80945009	139	17	370856	2.0508	0.020145	PSAT1	1
1385	2	208394616	208470284	102	11	370856	2.0494	0.020212	CREB1	1
100125288	19	10415479	10420233	11	4	370856	2.0491	0.020228	ZGLP1	1
81624	13	60239717	60738119	1047	27	370856	2.048	0.020282	DIAPH3	1
9666	3	108308337	108413693	129	13	370856	2.0474	0.020311	DZIP3	1
147007	17	26684687	26689089	5	3	370856	2.0474	0.020312	TMEM199	1
9702	11	95523625	95565857	132	12	370856	2.0472	0.020318	CEP57	1
221895	7	27870192	28220437	845	69	370856	2.0471	0.020327	JAZF1	1
7455	7	100331249	100395419	133	20	370856	2.0465	0.020351	ZAN	1
94032	3	183977003	183979251	3	2	370856	2.0465	0.020352	CAMK2N2	1
121274	12	48729065	48745029	45	7	370856	2.0446	0.020449	ZNF641	1
152404	3	118619477	118864915	562	37	370856	2.0421	0.020569	IGSF11	1
9287	6	132938289	132945414	33	8	370856	2.042	0.020578	TAAR2	1
9182	12	86198331	86230318	104	13	370856	2.0419	0.02058	RASSF9	1
199964	1	55446271	55457966	34	2	370856	2.0417	0.020589	TMEM61	1
64131	16	17196181	17564738	1104	98	370856	2.0395	0.020702	XYLT1	1
1521	11	65647284	65651212	7	3	370856	2.0393	0.020708	CTSW	1
57460	12	63037762	63328665	849	97	370856	2.0388	0.020735	PPM1H	1
116447	8	144391494	144442147	156	14	370856	2.0387	0.02074	TOP1MT	1
121549	12	108168162	108170421	3	2	370856	2.0385	0.020749	ASCL4	1
84063	19	36342552	36358048	29	3	370856	2.0383	0.020761	KIRREL2	1
163486	1	197473878	197744623	320	16	370856	2.0377	0.020789	DENND1B	1
344022	2	73429386	73438340	27	5	370856	2.0364	0.020855	NOTO	1
148109	19	35715704	35719628	14	5	370856	2.0352	0.020915	FAM187B	1
6560	16	67977377	68002597	23	6	370856	2.0352	0.020917	SLC12A4	1
84364	11	47185849	47199054	20	6	370856	2.0351	0.020918	ARFGAP2	1
7675	19	9676292	9695209	40	3	370856	2.0351	0.020921	ZNF121	1
4973	12	10310899	10324790	49	6	370856	2.0348	0.020934	OLR1	1
80221	17	48503519	48552200	107	13	370856	2.0343	0.020962	ACSF2	1
5594	22	22113946	22221970	231	22	370856	2.0321	0.021074	MAPK1	1
5894	3	12625100	12705700	178	14	370856	2.0314	0.021106	RAF1	1
26747	13	45513384	45563613	58	13	370856	2.0306	0.021148	NUFIP1	1
79038	14	104182081	104200005	42	9	370856	2.029	0.021231	ZFYVE21	1
166614	4	150999426	151178609	473	33	370856	2.0286	0.021247	DCLK2	1
6164	4	109541722	109551640	15	4	370856	2.0285	0.021252	RPL34	1
9586	7	28338940	28865511	1531	134	370856	2.0282	0.021269	CREB5	1
153770	5	145463876	145483946	47	3	370856	2.0276	0.021302	PLAC8L1	1
6767	22	41220539	41253012	37	6	370856	2.0208	0.021649	ST13	1
6529	3	11034420	11080935	152	36	370856	2.0197	0.021709	SLC6A1	1
55651	5	177576464	177580961	9	3	370856	2.0187	0.021758	NHP2	1
148003	19	40146558	40151287	8	2	370856	2.0176	0.021815	LGALS16	1
78996	7	134850532	134855578	16	3	370856	2.0171	0.021844	C7orf49	1
6144	13	27825692	27830705	10	3	370856	2.017	0.021846	RPL21	1
64135	2	163123589	163175218	22	13	370856	2.017	0.021846	IFIH1	1
210	9	116148592	116163618	37	11	370856	2.0157	0.021916	ALAD	1
222662	6	35773071	35791852	35	4	370856	2.0157	0.021917	LHFPL5	1
6133	4	39455744	39460568	19	5	370856	2.0154	0.021933	RPL9	1
5979	10	43572517	43625799	189	20	370856	2.0152	0.02194	RET	1
56895	6	161551057	161695107	408	44	370856	2.0151	0.021945	AGPAT4	1
53630	16	81272176	81324747	164	20	370856	2.0136	0.022024	BCO1	1
10326	20	1545029	1600720	45	10	370856	2.0134	0.022036	SIRPB1	1
5426	12	133200344	133264050	188	10	370856	2.0127	0.022072	POLE	1
57465	16	2525146	2555734	23	14	370856	2.012	0.02211	TBC1D24	1
7036	7	100218039	100240332	34	7	370856	2.0112	0.022152	TFR2	1
26648	19	9361720	9362739	4	2	370856	2.0096	0.022235	OR7E24	1
5211	21	45719925	45747261	109	12	370856	2.0096	0.022237	PFKL	1
112479	16	20791515	20817798	35	8	370856	2.0091	0.022264	ERI2	1
80131	19	7953390	7966908	37	6	370856	2.0082	0.02231	LRRC8E	1
10384	6	26440700	26453643	30	7	370856	2.0077	0.022339	BTN3A3	1
222223	7	86506222	86689014	404	15	370856	2.0072	0.022362	KIAA1324L	1
389208	4	68918916	68995587	168	10	370856	2.005	0.022482	TMPRSS11F	1
10224	19	12537710	12551926	80	6	370856	2.0047	0.0225	ZNF443	1
80145	3	63819546	63849597	33	9	370856	2.0043	0.022521	THOC7	1
6368	17	34340096	34345005	15	3	370856	2.0032	0.022576	CCL23	1
51440	1	40144320	40157382	70	12	370856	2.0025	0.022618	HPCAL4	1
23483	13	95226308	95248511	46	5	370856	2.0022	0.022633	TGDS	1
7458	7	73588706	73611429	20	7	370856	2.0019	0.022645	EIF4H	1
282809	12	89813495	89920039	258	17	370856	2.0016	0.022663	POC1B	1
151987	3	73045985	73118349	224	9	370856	2.0013	0.022679	PPP4R2	1
55425	13	45563673	45607743	96	14	370856	2.0011	0.02269	GPALPP1	1
4828	15	85198360	85201802	10	4	370856	2.0004	0.022728	NMB	1
389058	2	171571857	171574498	5	2	370856	2.0004	0.022729	SP5	1
22953	12	133195393	133198972	9	3	370856	1.9999	0.022756	P2RX2	1
163933	1	20878932	20881513	3	1	370856	1.9992	0.022795	FAM43B	1
155184	1	9063359	9086404	64	17	370856	1.9987	0.022822	SLC2A7	1
27314	11	82684177	82782965	184	22	370856	1.996	0.022968	RAB30	1
10021	15	73612200	73661605	131	23	370856	1.9949	0.023024	HCN4	1
57648	1	33207492	33240571	50	13	370856	1.9948	0.023034	KIAA1522	1
3338	11	63997594	64001753	8	4	370856	1.9919	0.023194	DNAJC4	1
122748	14	20691869	20692861	8	2	370856	1.9917	0.0232	OR11H6	1
10664	16	67596310	67673088	90	14	370856	1.9909	0.023243	CTCF	1
3061	1	32083290	32093214	21	3	370856	1.9908	0.023253	HCRTR1	1
54439	5	145583113	145668786	132	10	370856	1.9906	0.02326	RBM27	1
285989	7	99070476	99085408	19	7	370856	1.9904	0.023273	ZNF789	1
147699	19	46001731	46005768	7	3	370856	1.9895	0.023325	PPM1N	1
10919	6	31847536	31865464	40	14	370856	1.9875	0.023433	EHMT2	1
9937	10	115594483	115614163	13	4	370856	1.9873	0.023446	DCLRE1A	1
10217	3	37903669	38025960	244	27	370856	1.9865	0.023491	CTDSPL	1
967	12	56119227	56123457	5	2	370856	1.9855	0.023544	CD63	1
55204	1	150618701	150669672	99	5	370856	1.9853	0.023554	GOLPH3L	1
729515	6	157710054	157745253	71	11	370856	1.9848	0.023586	TMEM242	1
81691	16	20817751	20860990	49	9	370856	1.9844	0.023605	LOC81691	1
85019	18	20875977	21017925	245	28	370856	1.9844	0.023605	TMEM241	1
55603	6	82366829	82462607	255	31	370856	1.9844	0.023608	FAM46A	1
4868	19	36316274	36342895	46	13	370856	1.9843	0.023612	NPHS1	1
1440	17	38171614	38174066	11	3	370856	1.9838	0.023641	CSF3	1
26529	6	29364416	29365448	9	2	370856	1.9823	0.023724	OR12D2	1
51585	11	82868137	82896836	38	5	370856	1.9816	0.023759	PCF11	1
83990	17	59756547	59940920	261	16	370856	1.9813	0.023779	BRIP1	1
79802	1	222695602	222721444	92	6	370856	1.98	0.023852	HHIPL2	1
5874	18	52385097	52562747	507	25	370856	1.9794	0.023888	RAB27B	1
145407	14	58470808	58618847	399	35	370856	1.9792	0.023897	C14orf37	1
3460	21	34775202	34809828	62	10	370856	1.9791	0.0239	IFNGR2	1
34	1	76190043	76229355	134	11	370856	1.9789	0.023914	ACADM	1
130507	2	170684010	170940641	842	23	370856	1.9789	0.023916	UBR3	1
728279	17	39210750	39211463	2	1	370856	1.9785	0.023939	KRTAP2-2	1
23008	7	129710349	129775560	154	16	370856	1.9764	0.024056	KLHDC10	1
6779	4	70861648	70868173	11	5	370856	1.9763	0.024059	STATH	1
146206	16	67679030	67691472	15	3	370856	1.9761	0.024074	RLTPR	1
64769	1	37955561	37980420	71	12	370856	1.9756	0.024098	MEAF6	1
51176	4	108968701	109090112	197	18	370856	1.9748	0.024143	LEF1	1
115294	8	52730140	52811735	282	12	370856	1.974	0.024191	PCMTD1	1
130951	2	74785010	74875994	55	12	370856	1.9726	0.024273	M1AP	1
11023	10	118888032	118897812	8	2	370856	1.9721	0.024299	VAX1	1
58510	19	36290892	36304201	21	9	370856	1.9719	0.024312	PRODH2	1
126364	19	18501947	18508428	21	4	370856	1.9719	0.024312	LRRC25	1
5743	1	186640944	186649559	18	6	370856	1.9718	0.024316	PTGS2	1
116085	11	64358113	64369825	34	4	370856	1.9712	0.024353	SLC22A12	1
201243	17	7328851	7330887	2	1	370856	1.9707	0.024377	C17orf74	1
8883	16	66836781	66864880	38	7	370856	1.9704	0.024397	NAE1	1
80317	6	28317691	28336954	60	10	370856	1.9701	0.024411	ZKSCAN3	1
2729	6	53362139	53409927	163	17	370856	1.9694	0.024451	GCLC	1
4171	3	127317200	127341279	18	6	370856	1.969	0.024474	MCM2	1
922	1	157796861	157811634	25	5	370856	1.9683	0.024518	CD5L	1
6519	2	44502597	44547963	99	11	370856	1.9673	0.024572	SLC3A1	1
26094	14	73393040	73428825	122	16	370856	1.9671	0.024583	DCAF4	1
91433	15	91498106	91506355	29	6	370856	1.9668	0.024606	RCCD1	1
2957	14	81641796	81687575	78	12	370856	1.9656	0.02467	GTF2A1	1
387748	11	5757678	5758768	5	3	370856	1.9648	0.024721	OR56B1	1
51291	19	19740285	19754457	21	6	370856	1.9644	0.024743	GMIP	1
6546	2	40339286	40739575	1334	83	370856	1.964	0.024768	SLC8A1	1
575	8	143545377	143626369	169	29	370856	1.9625	0.024851	ADGRB1	1
84549	8	33342685	33358778	40	6	370856	1.9622	0.024867	MAK16	1
57192	19	7587496	7598895	17	7	370856	1.9621	0.024875	MCOLN1	1
55120	2	58386378	58468515	168	22	370856	1.9619	0.024889	FANCL	1
339665	22	31031793	31043862	47	11	370856	1.9618	0.024892	SLC35E4	1
26121	19	54618790	54635150	50	12	370856	1.9599	0.025004	PRPF31	1
5437	3	184079502	184086383	11	3	370856	1.9598	0.025008	POLR2H	1
9154	15	85427794	85489027	282	35	370856	1.958	0.025117	SLC28A1	1
5727	9	98205264	98279247	134	13	370856	1.9567	0.025192	PTCH1	1
57121	12	6728001	6745297	25	9	370856	1.9554	0.025269	LPAR5	1
2329	1	171283318	171311223	35	8	370856	1.9552	0.025278	FMO4	1
55293	11	18551156	18610293	156	18	370856	1.9543	0.025335	UEVLD	1
64777	5	177558002	177575567	45	7	370856	1.9536	0.025376	RMND5B	1
84146	1	91380855	91487812	161	13	370856	1.9531	0.025402	ZNF644	1
120227	11	14899551	14913874	12	4	370856	1.9516	0.025493	CYP2R1	1
1513	1	150768684	150780917	8	3	370856	1.9507	0.025547	CTSK	1
136259	7	130417382	130418860	4	2	370856	1.9505	0.02556	KLF14	1
25825	21	42539728	42654461	318	54	370856	1.9493	0.025631	BACE2	1
51199	14	51186481	51297839	246	39	370856	1.949	0.02565	NIN	1
6389	5	218338	256815	211	6	370856	1.9489	0.025655	SDHA	1
915	11	118209789	118213459	6	2	370856	1.9482	0.025698	CD3D	1
79731	11	78147007	78285909	310	5	370856	1.948	0.025709	NARS2	1
4948	15	28000021	28344483	935	48	370856	1.9478	0.025722	OCA2	1
9057	16	68298419	68335726	53	8	370856	1.9477	0.025724	SLC7A6	1
23213	8	70378859	70573147	473	72	370856	1.9474	0.025744	SULF1	1
729993	16	12995477	13334273	1308	94	370856	1.9474	0.025745	SHISA9	1
646174	16	3543484	3545758	6	2	370856	1.9471	0.025762	C16orf90	1
30827	18	47808713	47814692	10	4	370856	1.9461	0.025819	CXXC1	1
144097	11	63580846	63595190	29	6	370856	1.9457	0.025845	C11orf84	1
4520	1	38275239	38325292	71	13	370856	1.9449	0.025893	MTF1	1
4172	6	52128812	52149679	71	13	370856	1.9447	0.025903	MCM3	1
57798	7	92076762	92089381	15	5	370856	1.9442	0.025933	GATAD1	1
2034	2	46524541	46613842	258	27	370856	1.9424	0.026045	EPAS1	1
84289	2	242641456	242668896	87	9	370856	1.9406	0.026156	ING5	1
10204	16	67880819	67906470	37	8	370856	1.9398	0.026202	NUTF2	1
388555	19	46623328	46627931	11	2	370856	1.9393	0.026231	IGFL3	1
124989	17	45401327	45518678	299	12	370856	1.9389	0.02626	EFCAB13	1
145497	14	77292725	77336656	136	28	370856	1.9384	0.026287	LRRC74A	1
64924	5	68389776	68426899	74	8	370856	1.9381	0.026304	SLC30A5	1
223	1	165631449	165667900	132	14	370856	1.9379	0.026315	ALDH9A1	1
766	16	66878282	66888052	13	3	370856	1.9345	0.026524	CA7	1
389643	8	27879481	27941431	164	30	370856	1.9343	0.026538	NUGGC	1
9755	17	45771441	45789429	31	7	370856	1.934	0.026554	TBKBP1	1
6732	6	35800811	35888957	172	8	370856	1.9334	0.026591	SRPK1	1
51520	5	145492589	145562294	236	6	370856	1.9334	0.026594	LARS	1
644150	7	29846170	29956682	339	30	370856	1.9315	0.02671	WIPF3	1
88745	6	42989385	42997337	10	2	370856	1.9314	0.026719	RRP36	1
339231	17	79648224	79650954	11	3	370856	1.9298	0.026817	ARL16	1
84072	1	150670535	150693372	55	4	370856	1.9283	0.026908	HORMAD1	1
7014	16	69389464	69419891	35	7	370856	1.9282	0.026917	TERF2	1
11336	5	443305	467414	90	10	370856	1.9279	0.026935	EXOC3	1
58511	1	84864215	84880691	65	9	370856	1.9272	0.02698	DNASE2B	1
506	12	57031959	57039852	9	2	370856	1.927	0.02699	ATP5B	1
10544	20	33759740	33803771	101	9	370856	1.9269	0.026999	PROCR	1
29028	8	124332090	124408705	64	19	370856	1.9268	0.026999	ATAD2	1
7066	3	184089773	184097368	21	7	370856	1.9256	0.027075	THPO	1
6683	2	32288660	32382706	185	15	370856	1.9241	0.02717	SPAST	1
80152	16	67862060	67881361	20	4	370856	1.9234	0.027213	CENPT	1
55690	11	65837747	66012218	266	15	370856	1.9232	0.027225	PACS1	1
10647	11	62009102	62012280	11	4	370856	1.9232	0.027227	SCGB1D2	1
127845	1	204167288	204183220	35	9	370856	1.9205	0.0274	GOLT1A	1
55628	18	72265106	72777628	874	35	370856	1.9202	0.027419	ZNF407	1
1728	16	69743304	69760849	38	9	370856	1.9186	0.027515	NQO1	1
6527	22	32614463	32651318	115	19	370856	1.9184	0.027531	SLC5A4	1
9833	9	36572859	36677680	145	9	370856	1.9179	0.027563	MELK	1
127707	1	18807424	18812540	26	6	370856	1.9165	0.027648	KLHDC7A	1
10517	17	18647326	18682662	69	13	370856	1.915	0.027746	FBXW10	1
5754	6	43044006	43129458	160	24	370856	1.9146	0.027772	PTK7	1
6863	7	97361271	97369784	24	3	370856	1.9138	0.027824	TAC1	1
117156	5	147258274	147261756	23	2	370856	1.9136	0.027835	SCGB3A2	1
7314	17	16284367	16286059	2	1	370856	1.9133	0.027855	UBB	1
22920	1	169890461	170043882	388	11	370856	1.9119	0.027948	KIFAP3	1
55565	16	71893583	71918093	38	8	370856	1.9115	0.027973	ZNF821	1
54976	20	3734146	3749035	58	20	370856	1.9105	0.028033	C20orf27	1
27352	22	40766571	40806293	46	6	370856	1.9098	0.028077	SGSM3	1
57497	6	40359373	40555126	710	53	370856	1.9064	0.0283	LRFN2	1
79734	22	37447779	37459430	13	4	370856	1.9049	0.028399	KCTD17	1
2208	19	7753643	7767036	102	10	370856	1.9037	0.028472	FCER2	1
93663	6	129897290	130031370	386	38	370856	1.9037	0.028476	ARHGAP18	1
24139	19	46112658	46148775	90	14	370856	1.9033	0.028498	EML2	1
257202	6	28471073	28483570	39	9	370856	1.9024	0.028561	GPX6	1
57650	3	108268716	108308491	50	10	370856	1.9002	0.028704	KIAA1524	1
7942	6	41651716	41703997	143	24	370856	1.9	0.02872	TFEB	1
140612	19	57050317	57068170	42	9	370856	1.8984	0.028822	ZFP28	1
23253	18	9136751	9285983	306	18	370856	1.8961	0.028976	ANKRD12	1
66037	2	198591603	198651036	60	7	370856	1.8956	0.029005	BOLL	1
5238	6	83874592	83903655	33	6	370856	1.8945	0.029082	PGM3	1
6499	6	31926581	31937532	32	11	370856	1.894	0.029111	SKIV2L	1
246184	9	116029288	116037869	15	4	370856	1.894	0.029114	CDC26	1
10562	13	53602876	53626196	74	18	370856	1.8938	0.029124	OLFM4	1
25840	12	51317780	51326300	13	5	370856	1.8936	0.029141	METTL7A	1
26737	9	125423995	125424927	1	1	370856	1.8933	0.02916	OR1L1	1
80198	11	65627872	65633914	15	3	370856	1.893	0.029181	MUS81	1
79772	5	94038280	94620279	1296	101	370856	1.8925	0.029213	MCTP1	1
165631	3	122296435	122357894	221	24	370856	1.8914	0.029288	PARP15	1
51460	3	52933221	53080089	276	15	370856	1.8909	0.029317	SFMBT1	1
168391	7	151653464	151717019	228	28	370856	1.8908	0.029328	GALNTL5	1
51490	9	131581930	131592299	33	5	370856	1.8906	0.029337	C9orf114	1
10570	10	133998564	134019280	51	9	370856	1.8906	0.029339	DPYSL4	1
9576	10	22634345	22706539	25	13	370856	1.8902	0.029367	SPAG6	1
80235	3	196673214	196695742	76	18	370856	1.8901	0.029371	PIGZ	1
5789	9	8314246	10612723	9163	435	370856	1.8893	0.029427	PTPRD	1
388697	1	152184552	152196672	36	5	370856	1.8884	0.029486	HRNR	1
386674	21	46011149	46012386	2	1	370856	1.8883	0.029491	KRTAP10-6	1
114960	7	130353486	130372268	47	10	370856	1.8882	0.029502	TSGA13	1
337876	5	129240389	129522327	452	20	370856	1.887	0.029583	CHSY3	1
11341	4	174309299	174320617	21	6	370856	1.8869	0.029588	SCRG1	1
150468	2	113495444	113522254	40	6	370856	1.8861	0.029644	CKAP2L	1
26508	1	40089103	40105348	39	14	370856	1.8859	0.029654	HEYL	1
4069	12	69742134	69748013	19	6	370856	1.8849	0.029724	LYZ	1
2072	16	14014014	14046205	69	7	370856	1.8842	0.029766	ERCC4	1
84131	9	80850978	80886799	79	14	370856	1.8839	0.029789	CEP78	1
7809	1	55464617	55474465	20	5	370856	1.8832	0.02984	BSND	1
55308	16	70380764	70407286	25	8	370856	1.8827	0.029872	DDX19A	1
100533106	8	124238429	124286727	14	7	370856	1.8824	0.029888	ZHX1-C8orf76	1
83590	7	150778172	150780620	3	2	370856	1.8822	0.029902	TMUB1	1
23549	2	220238180	220264730	44	9	370856	1.8821	0.029909	DNPEP	1
5106	14	24563347	24573339	12	4	370856	1.8817	0.029941	PCK2	1
57495	4	37246690	37451087	632	57	370856	1.8797	0.030076	NWD2	1
402160	4	2420701	2464690	136	17	370856	1.8794	0.030096	CFAP99	1
3931	16	67973787	67978656	3	2	370856	1.8793	0.030103	LCAT	1
10390	1	111682249	111727724	61	13	370856	1.8782	0.030174	CEPT1	1
112812	19	10420887	10427241	25	6	370856	1.8781	0.030186	FDX1L	1
283847	16	66788879	66835523	74	6	370856	1.8777	0.030211	CCDC79	1
128025	1	241815580	241965435	501	57	370856	1.8766	0.030287	WDR64	1
168090	6	165693153	165723111	69	9	370856	1.8764	0.0303	C6orf118	1
1794	5	169064251	169510386	1272	100	370856	1.8756	0.030356	DOCK2	1
80763	12	21679256	21684210	12	5	370856	1.8755	0.03036	SPX	1
100507421	7	140774032	141180180	881	76	370856	1.875	0.030397	TMEM178B	1
5868	3	19988572	20026667	126	15	370856	1.875	0.030398	RAB5A	1
7292	1	173152870	173176471	54	8	370856	1.874	0.030465	TNFSF4	1
51108	16	21608543	21668792	69	17	370856	1.8732	0.03052	METTL9	1
8829	10	33466419	33623833	548	46	370856	1.8727	0.030556	NRP1	1
100529239	6	34254971	34393902	271	15	370856	1.8725	0.030571	RPS10-NUDT3	1
53339	15	83685175	83736106	112	15	370856	1.8719	0.03061	BTBD1	1
23256	14	31091460	31205034	253	18	370856	1.8718	0.030618	SCFD1	1
93081	13	103418460	103426168	13	4	370856	1.8715	0.030639	TEX30	1
6236	16	66955582	66959439	5	2	370856	1.8712	0.030656	RRAD	1
9852	3	37027357	37034795	8	2	370856	1.8706	0.030703	EPM2AIP1	1
8898	11	95566044	95657371	212	20	370856	1.8704	0.030711	MTMR2	1
90427	15	40380091	40401088	40	11	370856	1.8694	0.030785	BMF	1
138009	8	88882971	88886296	4	2	370856	1.869	0.030814	DCAF4L2	1
1317	9	115983808	116026772	108	16	370856	1.8688	0.030824	SLC31A1	1
5450	11	111222976	111250348	87	10	370856	1.8685	0.030845	POU2AF1	1
5189	7	92116337	92157845	57	9	370856	1.8671	0.030941	PEX1	1
152503	4	152041433	152246797	457	23	370856	1.8671	0.030943	SH3D19	1
9827	9	35749277	35753264	6	3	370856	1.8663	0.030997	RGP1	1
643664	17	7370504	7386383	38	6	370856	1.8649	0.031098	SLC35G6	1
221400	6	46655612	46672056	12	5	370856	1.863	0.031231	TDRD6	1
23478	15	85212768	85259691	84	15	370856	1.8629	0.031236	SEC11A	1
54790	4	106067032	106200960	222	26	370856	1.8628	0.031246	TET2	1
9499	5	137203536	137223540	15	5	370856	1.8626	0.031261	MYOT	1
285489	4	3465033	3503203	252	25	370856	1.8609	0.031378	DOK7	1
143684	11	95502106	95522954	62	9	370856	1.8593	0.031492	FAM76B	1
440107	12	93115122	93166231	102	13	370856	1.8583	0.031564	PLEKHG7	1
51807	22	18593453	18614498	39	12	370856	1.8583	0.031567	TUBA8	1
1509	11	1773982	1785222	30	6	370856	1.8581	0.031575	CTSD	1
26249	5	136953189	137150310	287	22	370856	1.8567	0.031679	KLHL3	1
30012	5	170736288	170739138	1	1	370856	1.856	0.03173	TLX3	1
84312	14	36295524	36341169	54	5	370856	1.8553	0.031779	BRMS1L	1
2086	7	64450733	64467124	46	7	370856	1.8552	0.031783	ERV3-1	1
1783	16	66754796	66785526	55	4	370856	1.8547	0.031818	DYNC1LI2	1
22873	13	96230456	96296960	76	16	370856	1.8541	0.031859	DZIP1	1
55727	14	93703896	93799385	251	18	370856	1.8539	0.031879	BTBD7	1
4437	5	79950467	80172634	567	23	370856	1.853	0.031941	MSH3	1
25925	18	22641888	22932214	682	67	370856	1.8526	0.031972	ZNF521	1
84103	4	100432161	100463460	133	20	370856	1.852	0.032011	C4orf17	1
10186	13	39917029	40177356	809	62	370856	1.8514	0.032059	LHFP	1
54522	10	5903593	5931860	115	13	370856	1.8509	0.032094	ANKRD16	1
55244	17	19437167	19482346	84	12	370856	1.85	0.032158	SLC47A1	1
10621	20	18448033	18465287	39	6	370856	1.8485	0.032267	POLR3F	1
130074	2	131805449	131851033	47	5	370856	1.8479	0.032306	FAM168B	1
5427	14	50110270	50155098	83	5	370856	1.8466	0.0324	POLE2	1
84080	16	67696850	67700628	3	2	370856	1.8454	0.032488	ENKD1	1
51001	8	97251645	97273796	32	6	370856	1.845	0.032521	MTERF3	1
29958	5	78293387	78365497	186	17	370856	1.8447	0.032544	DMGDH	1
83715	1	6484836	6521004	98	11	370856	1.8445	0.032555	ESPN	1
55740	1	225674534	225840845	333	14	370856	1.8436	0.032618	ENAH	1
84316	17	7760003	7788608	54	11	370856	1.8436	0.03262	NAA38	1
3934	9	130911732	130915734	7	3	370856	1.8435	0.032626	LCN2	1
333	19	36358806	36370699	18	1	370856	1.8435	0.032631	APLP1	1
8178	19	18553473	18632937	169	10	370856	1.843	0.032663	ELL	1
399947	11	109292570	109299893	5	3	370856	1.8418	0.032749	C11orf87	1
132	10	75910943	76469061	802	26	370856	1.8414	0.032783	ADK	1
135656	6	30908777	30921998	33	10	370856	1.8408	0.032823	DPCR1	1
4026	3	187871097	188608460	1912	192	370856	1.8405	0.032846	LPP	1
35	12	121163544	121177811	32	5	370856	1.8405	0.032848	ACADS	1
28972	3	52739792	52742198	4	2	370856	1.8403	0.032863	SPCS1	1
2880	6	28493789	28502728	22	6	370856	1.8402	0.032871	GPX5	1
148066	19	5455426	5456867	11	3	370856	1.84	0.032882	ZNRF4	1
88	1	236849754	236927931	246	34	370856	1.8396	0.03291	ACTN2	1
5650	19	51479735	51487320	29	6	370856	1.8393	0.032935	KLK7	1
659	2	203241033	203432474	286	16	370856	1.8387	0.032979	BMPR2	1
57488	7	158523688	158622729	381	14	370856	1.8384	0.033	ESYT2	1
3346	4	70916159	70924559	30	8	370856	1.8383	0.033008	HTN1	1
631	20	17474550	17549865	216	49	370856	1.8378	0.033046	BFSP1	1
3697	3	52811602	52826084	29	3	370856	1.8373	0.033082	ITIH1	1
7561	19	19821281	19843921	56	9	370856	1.8366	0.033136	ZNF14	1
283417	12	63952693	64062354	353	24	370856	1.8364	0.033149	DPY19L2	1
55094	19	33571786	33621318	131	9	370856	1.836	0.033177	GPATCH1	1
84193	14	99864083	99947228	89	6	370856	1.8348	0.033267	SETD3	1
359948	1	234740015	234745271	9	4	370856	1.833	0.033404	IRF2BP2	1
23644	16	67906926	67918417	11	3	370856	1.8322	0.033459	EDC4	1
3351	6	78171948	78173120	3	1	370856	1.8308	0.033564	HTR1B	1
254910	1	152483320	152484653	4	2	370856	1.8308	0.033567	LCE5A	1
56910	2	96850597	96874573	23	5	370856	1.8304	0.033591	STARD7	1
63924	3	9908394	9921938	31	6	370856	1.8299	0.033636	CIDEC	1
1879	5	158122916	158526788	698	51	370856	1.8298	0.033642	EBF1	1
433	17	7004641	7018292	71	12	370856	1.8297	0.033645	ASGR2	1
10949	5	137087073	137090039	2	1	370856	1.829	0.0337	HNRNPA0	1
104	21	46494493	46646478	389	26	370856	1.8275	0.033816	ADARB1	1
114299	9	112403068	112713756	1096	69	370856	1.8274	0.033821	PALM2	1
10695	6	42896860	42911666	30	8	370856	1.8273	0.033829	CNPY3	1
57128	6	5047395	5261172	702	42	370856	1.8266	0.033878	LYRM4	1
83551	6	132873832	132874860	1	1	370856	1.8265	0.03389	TAAR8	1
10888	11	94110477	94134585	83	13	370856	1.8264	0.033896	GPR83	1
55771	17	57232860	57284070	74	9	370856	1.8262	0.033907	PRR11	1
10512	7	80371854	80551695	336	42	370856	1.8262	0.033912	SEMA3C	1
54890	17	18086867	18113268	63	8	370856	1.8254	0.033972	ALKBH5	1
221545	6	30614816	30620987	8	5	370856	1.8248	0.034012	C6orf136	1
3240	16	72088470	72094955	8	3	370856	1.8244	0.034043	HP	1
29	17	906758	1090616	651	85	370856	1.824	0.034074	ABR	1
120103	11	92880850	92931095	105	14	370856	1.8238	0.034095	SLC36A4	1
57610	16	67756973	67840788	87	11	370856	1.8227	0.034176	RANBP10	1
57578	14	93799565	94174222	752	27	370856	1.8223	0.034207	UNC79	1
6666	20	306215	310872	15	4	370856	1.8219	0.034239	SOX12	1
1620	9	121928907	122131739	412	38	370856	1.8201	0.034369	BRINP1	1
29886	7	2291405	2354099	152	21	370856	1.82	0.034381	SNX8	1
2895	4	93225453	94695707	3115	102	370856	1.8195	0.034419	GRID2	1
9378	2	50145643	51259674	3248	120	370856	1.8194	0.034423	NRXN1	1
54499	1	165693528	165738159	67	10	370856	1.8194	0.034424	TMCO1	1
79096	11	46958240	47185932	284	16	370856	1.8192	0.034438	C11orf49	1
2615	11	76368568	76381990	33	10	370856	1.8185	0.034493	LRRC32	1
11062	7	107204402	107218968	16	4	370856	1.8178	0.034547	DUS4L	1
23283	10	53455246	53459355	10	2	370856	1.8177	0.034556	CSTF2T	1
26539	19	15917817	15918936	2	1	370856	1.8165	0.034644	OR10H1	1
124935	17	1477678	1532130	182	42	370856	1.8165	0.03465	SLC43A2	1
10590	6	25652429	25702011	147	22	370856	1.8158	0.034699	SCGN	1
23603	12	109038885	109125326	146	16	370856	1.8155	0.034724	CORO1C	1
9946	21	34961647	35014160	53	15	370856	1.8152	0.034744	CRYZL1	1
9604	5	141346402	141369856	63	8	370856	1.8141	0.034829	RNF14	1
9419	2	46844325	46852881	15	4	370856	1.814	0.034837	CRIPT	1
8314	3	52435020	52444121	4	1	370856	1.8137	0.034862	BAP1	1
1826	21	41384343	42219039	2906	192	370856	1.8134	0.034882	DSCAM	1
51268	17	27369918	27384245	24	5	370856	1.8125	0.034952	PIPOX	1
55667	9	19230763	19374137	376	22	370856	1.8125	0.034958	DENND4C	1
51097	1	246887378	246931439	118	14	370856	1.8118	0.035009	SCCPDH	1
80331	20	62526455	62567384	130	14	370856	1.8107	0.035094	DNAJC5	1
55768	3	25760435	25831530	94	7	370856	1.8099	0.035155	NGLY1	1
219541	11	57471182	57479804	9	4	370856	1.8097	0.03517	MED19	1
4869	5	170814652	170837888	57	6	370856	1.8087	0.035247	NPM1	1
10043	22	35695268	35743987	119	14	370856	1.8078	0.035317	TOM1	1
57820	14	20779527	20801471	59	10	370856	1.8076	0.035334	CCNB1IP1	1
84897	11	124492742	124505822	24	11	370856	1.8075	0.035346	TBRG1	1
283254	11	46624856	46638933	10	3	370856	1.8049	0.035547	HARBI1	1
50485	2	217277137	217347776	174	18	370856	1.8044	0.035588	SMARCAL1	1
100289635	12	133498019	133532908	28	6	370856	1.803	0.035691	ZNF605	1
100287362	3	46761073	46777921	61	4	370856	1.8029	0.035705	PRSS46	1
123720	15	83476959	83503613	72	15	370856	1.8027	0.035721	WHAMM	1
8425	19	41099072	41135725	98	12	370856	1.8024	0.035741	LTBP4	1
90525	15	45459412	45493373	55	10	370856	1.8021	0.035762	SHF	1
5589	19	11546111	11561783	25	6	370856	1.802	0.035772	PRKCSH	1
2557	4	46920917	46996424	220	19	370856	1.7995	0.035967	GABRA4	1
6448	17	78180515	78194199	52	6	370856	1.7992	0.035991	SGSH	1
2695	17	47035918	47045955	32	5	370856	1.7991	0.036003	GIP	1
6453	21	35014706	35261609	393	53	370856	1.7985	0.036051	ITSN1	1
10213	2	162164786	162268228	143	15	370856	1.7982	0.036074	PSMD14	1
4285	13	24304328	24463587	403	21	370856	1.7982	0.036076	MIPEP	1
114088	14	51441979	51562422	455	41	370856	1.7962	0.036228	TRIM9	1
133396	5	55147207	55218682	167	23	370856	1.7952	0.036309	IL31RA	1
80714	19	19672516	19729725	69	10	370856	1.795	0.036324	PBX4	1
64577	6	135238528	135271260	49	6	370856	1.794	0.036404	ALDH8A1	1
8693	12	89913189	89918583	11	3	370856	1.794	0.036407	GALNT4	1
80325	3	127391781	127399769	10	4	370856	1.7935	0.036448	ABTB1	1
134549	5	132157833	132166655	7	2	370856	1.7926	0.036519	SHROOM1	1
9581	2	44544746	44589001	111	12	370856	1.7925	0.036523	PREPL	1
114757	17	74523430	74533987	11	4	370856	1.7922	0.036548	CYGB	1
154881	7	66093868	66113964	48	9	370856	1.791	0.036648	KCTD7	1
388419	17	72352555	72357958	18	4	370856	1.7908	0.03666	BTBD17	1
23313	22	45588123	45636650	175	20	370856	1.7906	0.036676	KIAA0930	1
157769	8	124780679	124827692	98	12	370856	1.7906	0.036678	FAM91A1	1
1039	16	22357257	22385938	16	7	370856	1.7886	0.03684	CDR2	1
2959	1	89318321	89357301	102	8	370856	1.7879	0.036894	GTF2B	1
283899	16	30007485	30017112	23	5	370856	1.7877	0.036916	INO80E	1
23059	16	3550945	3589048	68	13	370856	1.7869	0.036976	CLUAP1	1
23433	2	46769867	46811827	85	15	370856	1.7865	0.037009	RHOQ	1
140766	10	72432559	72522197	423	46	370856	1.7856	0.03708	ADAMTS14	1
56970	17	42269173	42275747	8	5	370856	1.7845	0.037174	ATXN7L3	1
128338	1	111659954	111682838	46	6	370856	1.7833	0.037269	DRAM2	1
23369	2	20448453	20550585	187	16	370856	1.7818	0.037392	PUM2	1
831	5	95997741	96110387	269	25	370856	1.7818	0.037395	CAST	1
146802	17	19581626	19622990	81	15	370856	1.7808	0.037471	SLC47A2	1
3371	9	117781854	117880536	289	27	370856	1.7802	0.037524	TNC	1
51703	10	114133916	114188138	96	11	370856	1.7796	0.037569	ACSL5	1
51300	3	119217324	119243128	86	12	370856	1.7792	0.037605	TIMMDC1	1
170679	6	31082608	31107869	280	21	370856	1.7785	0.037661	PSORS1C1	1
79692	6	26634611	26659980	68	8	370856	1.7782	0.037687	ZNF322	1
65125	12	861759	1020618	320	23	370856	1.7779	0.037712	WNK1	1
50484	8	103216729	103251346	103	12	370856	1.7766	0.037817	RRM2B	1
51427	7	64126461	64171960	106	14	370856	1.7766	0.037818	ZNF107	1
5579	16	23847300	24231932	1087	92	370856	1.7761	0.037862	PRKCB	1
4009	1	165171104	165325952	468	48	370856	1.7758	0.037886	LMX1A	1
57659	17	7362685	7387568	51	7	370856	1.7757	0.037895	ZBTB4	1
171392	19	23835583	23870036	60	8	370856	1.775	0.037947	ZNF675	1
54662	9	131549510	131572711	71	8	370856	1.7749	0.037957	TBC1D13	1
54995	3	25831563	25836025	3	1	370856	1.7739	0.038037	OXSM	1
399687	17	27400528	27507432	202	21	370856	1.7731	0.038108	MYO18A	1
90379	19	14063319	14072256	9	4	370856	1.7729	0.038122	DCAF15	1
51704	16	19870293	19897049	68	11	370856	1.7722	0.038182	GPRC5B	1
374907	19	41931264	41934635	6	2	370856	1.7721	0.038188	B3GNT8	1
11056	17	35972363	36003493	38	7	370856	1.772	0.0382	DDX52	1
29960	7	2273830	2281840	23	8	370856	1.7719	0.038205	FTSJ2	1
440822	22	25115001	25170687	196	23	370856	1.7718	0.038214	PIWIL3	1
10584	8	119964527	120119207	656	26	370856	1.7714	0.03825	COLEC10	1
2712	4	80327507	80329372	1	1	370856	1.771	0.03828	GK2	1
55626	11	46417962	46615619	165	18	370856	1.7706	0.038317	AMBRA1	1
1072	11	65622282	65625804	9	2	370856	1.7705	0.038323	CFL1	1
336	1	161192083	161193418	2	1	370856	1.7704	0.038334	APOA2	1
5530	4	101944587	102268655	680	43	370856	1.7703	0.038341	PPP3CA	1
9711	3	197398259	197476568	138	8	370856	1.7701	0.038356	KIAA0226	1
648	10	22610139	22620414	3	1	370856	1.7699	0.038372	BMI1	1
79005	1	151138482	151142773	2	1	370856	1.7691	0.038441	SCNM1	1
837	11	104813594	104839325	61	10	370856	1.7689	0.038452	CASP4	1
59350	4	159442866	159574524	146	12	370856	1.7689	0.038456	RXFP1	1
8128	15	92937140	93011958	199	21	370856	1.7683	0.038505	ST8SIA2	1
84885	9	131483148	131486451	3	2	370856	1.7682	0.038515	ZDHHC12	1
78999	11	66624558	66627946	2	1	370856	1.7678	0.038548	LRFN4	1
1373	2	211342406	211543831	432	36	370856	1.7675	0.03857	CPS1	1
284433	19	15904859	15905806	10	4	370856	1.7672	0.0386	OR10H5	1
2101	11	64072990	64084215	8	4	370856	1.7672	0.038601	ESRRA	1
9112	14	105886186	105937066	42	17	370856	1.766	0.038698	MTA1	1
4946	19	2269520	2273487	17	5	370856	1.7654	0.038746	OAZ1	1
9514	22	30950622	30970572	54	19	370856	1.7648	0.038803	GAL3ST1	1
145567	14	91006932	91282823	819	66	370856	1.7647	0.038809	TTC7B	1
284129	17	78194200	78227308	120	17	370856	1.7645	0.038823	SLC26A11	1
152	4	3768296	3770253	2	1	370856	1.7644	0.038834	ADRA2C	1
8812	14	99947695	99977852	23	4	370856	1.7644	0.038836	CCNK	1
90120	9	139006427	139010731	4	2	370856	1.7637	0.038895	C9orf69	1
696	6	26500577	26510653	20	4	370856	1.762	0.039034	BTN1A1	1
7414	10	75757836	75879918	181	24	370856	1.7616	0.039072	VCL	1
389320	5	125967414	125971974	13	2	370856	1.761	0.039115	TEX43	1
26277	14	24703454	24712233	4	2	370856	1.7607	0.039143	TINF2	1
79780	11	96085929	96123083	75	11	370856	1.7602	0.039186	CCDC82	1
1432	6	35995412	36079013	187	17	370856	1.76	0.039205	MAPK14	1
91875	14	20757290	20774153	54	10	370856	1.7599	0.039216	TTC5	1
79036	19	18668572	18680197	25	4	370856	1.7591	0.039279	KXD1	1
390072	11	5757228	5777162	113	16	370856	1.7591	0.039279	OR52N4	1
56971	19	45174724	45187631	16	5	370856	1.7591	0.039281	CEACAM19	1
7251	11	18501858	18548503	113	12	370856	1.7585	0.039333	TSG101	1
390265	11	123908773	123909708	4	2	370856	1.7581	0.039366	OR10G7	1
5146	10	95372345	95425430	182	27	370856	1.7576	0.039411	PDE6C	1
55622	2	32853087	33046118	559	34	370856	1.7573	0.039437	TTC27	1
431705	2	96789589	96804175	17	4	370856	1.7566	0.039491	ASTL	1
63897	17	58118790	58156292	41	4	370856	1.7556	0.039581	HEATR6	1
5621	20	4666797	4682235	36	7	370856	1.7537	0.039739	PRNP	1
7381	8	97238904	97247862	14	3	370856	1.7536	0.039748	UQCRB	1
1500	11	57520756	57586652	72	10	370856	1.7533	0.039777	CTNND1	1
117283	6	33689415	33714762	97	15	370856	1.7522	0.03987	IP6K3	1
54891	2	206858445	206950906	189	19	370856	1.751	0.03997	INO80D	1
120114	11	92047446	92629636	1136	47	370856	1.7505	0.04002	FAT3	1
92369	3	140770743	140867453	177	18	370856	1.7504	0.040021	SPSB4	1
30820	5	169780491	170163636	1199	127	370856	1.7503	0.040029	KCNIP1	1
5601	5	179660594	179719071	156	20	370856	1.7502	0.040042	MAPK9	1
80119	15	65107831	65117867	37	7	370856	1.7487	0.040169	PIF1	1
51227	21	38437664	38445458	26	5	370856	1.7483	0.040209	PIGP	1
386672	21	45993606	45994987	2	1	370856	1.7454	0.040457	KRTAP10-4	1
1388	6	32083045	32096017	21	9	370856	1.7453	0.040468	ATF6B	1
22978	10	104847774	104953063	223	17	370856	1.7442	0.040563	NT5C2	1
64798	8	120885900	121063157	667	26	370856	1.7426	0.040697	DEPTOR	1
643677	13	103381717	103411422	59	8	370856	1.7424	0.040721	CCDC168	1
171558	6	42883545	42893583	21	3	370856	1.7417	0.040784	PTCRA	1
116519	11	116660086	116663136	9	4	370856	1.741	0.040841	APOA5	1
5430	17	7387698	7417935	119	9	370856	1.7398	0.040948	POLR2A	1
101927402	2	64749323	64751744	4	2	370856	1.7394	0.040985	LOC101927402	1
79627	6	71998477	72013267	38	9	370856	1.7392	0.040997	OGFRL1	1
100287718	6	46714654	46726955	19	5	370856	1.739	0.041014	ANKRD66	1
284184	17	79213039	79215098	5	3	370856	1.7389	0.041026	C17orf89	1
79109	9	128199673	128469513	382	19	370856	1.7387	0.041043	MAPKAP1	1
56889	10	98277867	98346809	124	8	370856	1.7383	0.041082	TM9SF3	1
11216	17	19807765	19881169	96	9	370856	1.7365	0.041236	AKAP10	1
2937	20	33516236	33543794	33	5	370856	1.7363	0.041256	GSS	1
7746	6	28193029	28201265	24	6	370856	1.7355	0.041322	ZSCAN9	1
100131801	19	7694671	7696510	4	1	370856	1.7349	0.041382	PET100	1
81839	1	116184574	116240845	172	28	370856	1.7342	0.041443	VANGL1	1
6293	6	33218049	33239723	50	6	370856	1.7329	0.041556	VPS52	1
50616	12	68642025	68647379	14	5	370856	1.7324	0.041604	IL22	1
29080	12	82746083	82752584	14	3	370856	1.7322	0.04162	CCDC59	1
441239	7	64348648	64350984	10	2	370856	1.732	0.041635	LOC441239	1
2995	2	127413426	127454251	153	26	370856	1.732	0.04164	GYPC	1
118788	10	98353069	98480279	309	37	370856	1.7314	0.041689	PIK3AP1	1
151648	3	20202085	20227724	79	10	370856	1.7296	0.04185	SGOL1	1
85378	22	50656118	50683453	58	15	370856	1.7292	0.041891	TUBGCP6	1
57522	12	64238276	64541643	533	64	370856	1.7272	0.042066	SRGAP1	1
389541	7	99746530	99751833	5	2	370856	1.7269	0.042096	LAMTOR4	1
79758	13	52330614	52379667	77	18	370856	1.7248	0.042282	DHRS12	1
160728	12	101549994	101604016	114	12	370856	1.7243	0.042329	SLC5A8	1
23463	1	6281253	6296044	29	5	370856	1.7242	0.042339	ICMT	1
220134	18	47901392	47920538	55	6	370856	1.7239	0.042363	SKA1	1
5620	16	11369493	11370337	3	2	370856	1.7237	0.042384	PRM2	1
55666	17	79523913	79604138	324	18	370856	1.7225	0.042493	NPLOC4	1
53942	11	98891706	100229616	4966	198	370856	1.7221	0.042528	CNTN5	1
115350	1	157764193	157789940	62	6	370856	1.722	0.042539	FCRL1	1
5681	16	67927175	67963581	33	6	370856	1.7219	0.042543	PSKH1	1
161742	15	38544925	38649450	315	9	370856	1.7206	0.042658	SPRED1	1
197021	15	66839806	66858317	43	8	370856	1.7205	0.042667	LCTL	1
64641	8	25699246	25902640	533	59	370856	1.7203	0.042685	EBF2	1
9235	16	3115313	3119668	18	9	370856	1.7201	0.042703	IL32	1
126006	19	7696501	7701282	22	2	370856	1.7189	0.042813	PCP2	1
23033	6	83777385	83881069	149	12	370856	1.7188	0.042822	DOPEY1	1
64864	15	56379479	56535728	393	17	370856	1.7187	0.04283	RFX7	1
8929	4	41746099	41750987	10	3	370856	1.7187	0.042837	PHOX2B	1
54805	10	104678075	104838344	366	18	370856	1.7184	0.042866	CNNM2	1
5788	1	198608098	198726605	287	24	370856	1.7182	0.042877	PTPRC	1
56624	10	51947000	52008370	51	6	370856	1.7179	0.04291	ASAH2	1
6300	22	50691331	50700248	29	7	370856	1.7172	0.042969	MAPK12	1
2317	3	57994127	58157982	348	27	370856	1.7169	0.042997	FLNB	1
100190949	5	157098561	157107162	34	6	370856	1.7164	0.043043	C5orf52	1
55156	8	66514691	66546452	98	8	370856	1.716	0.043083	ARMC1	1
7204	5	14143817	14510313	823	43	370856	1.7157	0.043111	TRIO	1
11346	5	149980642	150038792	74	21	370856	1.7144	0.043225	SYNPO	1
133522	5	149109815	149234585	373	38	370856	1.7138	0.043281	PPARGC1B	1
6100	7	33134409	33149002	35	4	370856	1.7137	0.043289	RP9	1
54958	19	47549167	47551882	6	2	370856	1.7137	0.043291	TMEM160	1
27443	22	17956630	18033845	240	36	370856	1.7127	0.043381	CECR2	1
55857	20	21106624	21227260	181	10	370856	1.7125	0.043403	KIZ	1
84932	14	21927179	21945132	48	6	370856	1.712	0.043445	RAB2B	1
84138	16	68318043	68344868	46	10	370856	1.7109	0.04355	SLC7A6OS	1
401115	4	2043720	2045697	4	2	370856	1.7108	0.043556	C4orf48	1
130120	2	79252812	79255630	17	5	370856	1.7106	0.043579	REG3G	1
257019	9	85857905	86153348	1075	70	370856	1.7103	0.043607	FRMD3	1
51706	1	202931001	202936404	10	3	370856	1.7101	0.043619	CYB5R1	1
124739	17	9548015	9633004	214	28	370856	1.7093	0.0437	USP43	1
80305	22	50624344	50638027	49	10	370856	1.7087	0.043751	TRABD	1
101060341	7	55813825	55815854	1	1	370856	1.7071	0.0439	LOC101060341	1
122416	14	102973179	102976128	8	2	370856	1.707	0.043909	ANKRD9	1
6490	12	56347889	56360523	10	4	370856	1.707	0.043913	PMEL	1
23173	4	99916788	99983960	156	12	370856	1.706	0.044006	METAP1	1
2561	5	160715426	160975130	572	36	370856	1.7053	0.044066	GABRB2	1
641372	14	74083548	74086592	10	4	370856	1.7051	0.044087	ACOT6	1
80114	10	60272774	60591194	611	35	370856	1.7049	0.044102	BICC1	1
55815	16	67840829	67861971	25	5	370856	1.7045	0.044141	TSNAXIP1	1
199221	3	137780827	137834451	116	8	370856	1.7045	0.044146	DZIP1L	1
84163	7	74210483	74267872	2	1	370856	1.7044	0.044149	GTF2IRD2	1
23181	21	47878862	47989926	356	23	370856	1.7038	0.044211	DIP2A	1
9961	16	29831715	29859360	31	2	370856	1.7031	0.044275	MVP	1
79650	16	58033450	58055527	38	6	370856	1.7014	0.044434	USB1	1
285598	5	175792477	175800934	17	5	370856	1.7011	0.044463	ARL10	1
8019	9	136895427	136933655	122	16	370856	1.6997	0.044595	BRD3	1
10795	12	133757995	133783698	68	6	370856	1.6997	0.044595	ZNF268	1
23481	22	30972612	31003000	95	19	370856	1.6989	0.044669	PES1	1
9488	15	55611133	55647906	101	14	370856	1.6986	0.044695	PIGB	1
163183	19	36494002	36499958	10	4	370856	1.6981	0.044747	SYNE4	1
23141	12	133302254	133338451	124	20	370856	1.698	0.044758	ANKLE2	1
152330	3	2140550	3099645	3809	289	370856	1.6979	0.044761	CNTN4	1
10464	13	73356202	73590592	458	21	370856	1.6975	0.044799	PIBF1	1
100128905	2	174890014	174891886	4	2	370856	1.6969	0.044856	LOC100128905	1
9789	11	74660292	74690076	49	7	370856	1.6967	0.044879	SPCS2	1
1009	16	64916794	65160015	779	31	370856	1.6962	0.04492	CDH11	1
7477	22	46316246	46373008	242	42	370856	1.696	0.044939	WNT7B	1
57508	17	59942728	60005377	82	10	370856	1.696	0.044943	INTS2	1
23209	22	50497820	50524358	148	12	370856	1.6958	0.044958	MLC1	1
10335	11	10594638	10715535	373	39	370856	1.6958	0.04496	MRVI1	1
1472	20	23666277	23669662	12	4	370856	1.6938	0.045149	CST4	1
8435	12	53497274	53518323	88	8	370856	1.6933	0.045198	SOAT2	1
84790	12	49621715	49667117	82	15	370856	1.6931	0.045216	TUBA1C	1
1816	4	9783258	9785633	4	2	370856	1.6929	0.045237	DRD5	1
286223	9	91605778	91611057	14	6	370856	1.6923	0.045297	C9orf47	1
55930	15	52484515	52587995	244	33	370856	1.692	0.045325	MYO5C	1
54715	16	5289469	7763342	12921	573	370856	1.692	0.045327	RBFOX1	1
256710	12	75727550	75764170	60	7	370856	1.6918	0.045343	GLIPR1L1	1
2301	1	47881744	47883724	2	1	370856	1.6912	0.045396	FOXE3	1
220972	10	45950033	46090354	430	12	370856	1.6909	0.045429	MARCH8	1
203062	8	143293441	143484543	607	31	370856	1.6905	0.045467	TSNARE1	1
10560	1	169433147	169455208	37	11	370856	1.6896	0.045552	SLC19A2	1
5515	5	133532148	133561950	80	6	370856	1.6896	0.045557	PPP2CA	1
100528030	12	89913189	89920039	13	3	370856	1.6894	0.045576	POC1B-GALNT4	1
2272	3	59735036	61237133	5805	321	370856	1.689	0.04561	FHIT	1
6964	14	22891537	22935569	108	16	370856	1.6886	0.04565	TRD	1
65260	1	53152014	53164038	24	5	370856	1.6885	0.045662	COA7	1
80853	7	139784546	139876741	198	16	370856	1.6884	0.045668	KDM7A	1
51317	11	45950870	46142985	290	16	370856	1.6883	0.04568	PHF21A	1
1807	8	105391652	105479281	233	32	370856	1.6879	0.045716	DPYS	1
26504	2	97426639	97477628	59	6	370856	1.6864	0.04586	CNNM4	1
9168	2	85132763	85133799	2	1	370856	1.6857	0.045923	TMSB10	1
23042	16	15068448	15131552	38	10	370856	1.6852	0.045972	PDXDC1	1
6891	6	32789610	32806547	145	22	370856	1.6845	0.046039	TAP2	1
57519	15	42867857	43013196	154	13	370856	1.684	0.046095	STARD9	1
843	2	202047621	202094129	66	7	370856	1.6833	0.046162	CASP10	1
100131017	7	6676953	6697910	64	12	370856	1.6814	0.04634	ZNF316	1
100129480	3	12581280	12586963	14	4	370856	1.681	0.046377	MKRN2OS	1
117854	11	5617331	5634188	89	22	370856	1.6809	0.046392	TRIM6	1
54626	1	6475292	6484724	28	6	370856	1.6805	0.046428	HES2	1
494470	18	43906772	44041159	322	47	370856	1.68	0.046482	RNF165	1
146894	17	41924145	41940997	25	4	370856	1.6798	0.046498	CD300LG	1
1136	15	78885394	78913637	64	7	370856	1.6789	0.046582	CHRNA3	1
2524	19	49199228	49209191	34	3	370856	1.6788	0.046593	FUT2	1
3134	6	29691117	29695073	31	6	370856	1.6782	0.046651	HLA-F	1
2909	19	47421824	47508334	92	13	370856	1.6775	0.046726	ARHGAP35	1
6789	20	43595120	43708600	192	12	370856	1.6764	0.046834	STK4	1
83937	10	45455183	45491337	87	14	370856	1.6763	0.046838	RASSF4	1
140775	17	18218594	18231370	44	6	370856	1.6762	0.046848	SMCR8	1
10246	6	25912982	25930954	54	7	370856	1.6761	0.046859	SLC17A2	1
4340	6	29624758	29640149	81	13	370856	1.676	0.046872	MOG	1
493860	11	32623626	32816204	495	23	370856	1.6757	0.046902	CCDC73	1
1101	17	48541853	48547242	12	4	370856	1.6752	0.046945	CHAD	1
64101	7	127667124	127671002	5	2	370856	1.6748	0.046987	LRRC4	1
119032	10	104613967	104624718	23	6	370856	1.6748	0.046987	C10orf32	1
317649	3	71728440	71803924	239	33	370856	1.6748	0.046988	EIF4E3	1
123099	14	100612753	100626012	36	8	370856	1.6746	0.047002	DEGS2	1
84910	2	112812800	112876895	158	23	370856	1.6745	0.047014	TMEM87B	1
79651	17	74466975	74497509	92	15	370856	1.6745	0.047015	RHBDF2	1
165215	2	187558789	187630686	110	16	370856	1.6745	0.04702	FAM171B	1
54700	16	15153879	15188168	52	12	370856	1.6741	0.047054	RRN3	1
94030	19	51020149	51071302	125	32	370856	1.6741	0.047057	LRRC4B	1
6238	20	17594323	17662934	137	24	370856	1.6741	0.047059	RRBP1	1
84069	1	901872	910488	24	11	370856	1.6736	0.047108	PLEKHN1	1
151649	3	20021453	20053765	112	14	370856	1.6735	0.047113	PP2D1	1
10983	4	77968308	77998719	54	11	370856	1.6733	0.047139	CCNI	1
83544	14	74111578	74170431	128	13	370856	1.6728	0.047184	DNAL1	1
84561	3	124801480	124931609	528	54	370856	1.6724	0.047224	SLC12A8	1
728	19	47813104	47825327	11	4	370856	1.6718	0.047279	C5AR1	1
220963	10	61410522	61469649	149	21	370856	1.6715	0.047308	SLC16A9	1
6360	17	34303529	34310373	19	5	370856	1.671	0.047358	CCL16	1
251	2	233271552	233275424	8	3	370856	1.6702	0.047441	ALPPL2	1
160897	13	95254104	95286899	63	9	370856	1.67	0.047457	GPR180	1
221143	13	21302036	21348095	134	10	370856	1.6694	0.047518	N6AMT2	1
255349	22	25331208	25335314	9	3	370856	1.6693	0.047533	TMEM211	1
29765	1	151142463	151148547	7	4	370856	1.6685	0.047612	TMOD4	1
7270	9	135250935	135282238	62	9	370856	1.6677	0.04769	TTF1	1
150297	22	32544993	32555510	35	9	370856	1.6661	0.047842	C22orf42	1
89890	13	41701709	41706936	2	1	370856	1.6656	0.047895	KBTBD6	1
647589	12	133794898	133812422	50	10	370856	1.6655	0.047909	ANHX	1
57573	19	57019212	57041581	62	8	370856	1.6652	0.047932	ZNF471	1
54758	16	87730239	87799603	327	22	370856	1.6646	0.047998	KLHDC4	1
9180	5	38845960	38935743	265	30	370856	1.6645	0.048006	OSMR	1
259215	6	31674625	31678372	8	4	370856	1.6641	0.048051	LY6G6F	1
26137	3	114033348	114866132	1407	97	370856	1.6635	0.04811	ZBTB20	1
8061	11	65659616	65667997	19	5	370856	1.663	0.048153	FOSL1	1
9542	5	139226364	139422884	336	35	370856	1.6629	0.048167	NRG2	1
25876	20	3758151	3762113	5	2	370856	1.6627	0.048187	SPEF1	1
171019	5	128796103	129074376	667	30	370856	1.6613	0.04833	ADAMTS19	1
146212	16	67323338	67360664	37	6	370856	1.6612	0.048337	KCTD19	1
7148	6	32008932	32077151	143	27	370856	1.6608	0.048377	TNXB	1
55715	16	57505870	57520385	43	13	370856	1.6603	0.048432	DOK4	1
80315	5	173315331	173387313	164	16	370856	1.6595	0.048511	CPEB4	1
131601	3	127291907	127309602	18	8	370856	1.6592	0.048537	TPRA1	1
220323	11	120081747	120100650	77	13	370856	1.6587	0.048587	OAF	1
57645	1	166808681	166823709	20	5	370856	1.6586	0.048593	POGK	1
84787	19	55851221	55859489	29	7	370856	1.658	0.048657	SUV420H2	1
1119	11	67820326	67888858	77	10	370856	1.6563	0.048827	CHKA	1
170954	6	30644166	30655672	19	6	370856	1.6563	0.048829	PPP1R18	1
55181	17	57287371	57292611	6	3	370856	1.6556	0.048902	SMG8	1
124565	17	79218799	79269233	153	23	370856	1.6555	0.048913	SLC38A10	1
64761	7	139723544	139764086	135	19	370856	1.6555	0.048914	PARP12	1
6470	17	18231187	18266856	83	9	370856	1.6551	0.048956	SHMT1	1
84811	11	116618886	116643714	82	14	370856	1.6549	0.048974	BUD13	1
354	19	51358171	51364020	41	9	370856	1.6541	0.049049	KLK3	1
55051	14	90744398	90798481	114	14	370856	1.6539	0.049077	NRDE2	1
83543	9	133971863	133998539	65	13	370856	1.6537	0.049095	AIF1L	1
55604	6	25279656	25620758	1340	70	370856	1.6536	0.049104	LRRC16A	1
57594	14	23742844	23762862	26	7	370856	1.6536	0.049107	HOMEZ	1
116843	6	133090507	133119747	88	10	370856	1.6532	0.04914	SLC18B1	1
81704	9	214865	465259	1179	65	370856	1.6531	0.049151	DOCK8	1
29999	7	127233689	127241851	14	4	370856	1.6517	0.049296	FSCN3	1
285590	5	171752185	171881527	424	23	370856	1.6508	0.049391	SH3PXD2B	1
91862	16	71660056	71675868	30	7	370856	1.6499	0.049479	MARVELD3	1
83933	22	50683612	50689834	14	4	370856	1.6484	0.049639	HDAC10	1
1463	19	19322773	19363061	84	11	370856	1.6483	0.049646	NCAN	1
84105	5	134240810	134298336	77	13	370856	1.6479	0.049692	PCBD2	1
221833	7	20821894	20826508	4	2	370856	1.6477	0.04971	SP8	1
55843	2	143886899	144525921	1348	81	370856	1.6476	0.049716	ARHGAP15	1
84985	8	124194752	124222318	56	6	370856	1.6475	0.049723	FAM83A	1
257415	7	92190072	92219706	59	9	370856	1.6472	0.049755	FAM133B	1
10681	15	52413123	52483565	184	17	370856	1.6471	0.049772	GNB5	1
144455	12	77415026	77459360	121	27	370856	1.6468	0.049796	E2F7	1
55671	14	91923955	91976898	115	9	370856	1.6466	0.049816	SMEK1	1
63934	19	56950693	56988770	66	8	370856	1.6466	0.049825	ZNF667	1
252969	8	11627172	11644854	89	14	370856	1.6455	0.049937	NEIL2	1
5250	12	98987403	98995778	13	6	370856	1.645	0.049989	SLC25A3	1
100293704	12	123848046	123850336	13	3	370856	1.6439	0.050098	LOC100293704	1
91464	22	35462130	35483380	108	9	370856	1.6437	0.050119	ISX	1
3792	7	142638201	142659503	51	8	370856	1.6433	0.050159	KEL	1
53343	4	88343728	88380606	85	12	370856	1.6431	0.050186	NUDT9	1
9640	15	85291818	85349663	111	15	370856	1.6425	0.050244	ZNF592	1
8209	21	45553476	45622835	193	20	370856	1.6422	0.050276	C21orf33	1
203068	6	30688012	30693199	16	5	370856	1.6419	0.05031	TUBB	1
84056	13	30776767	30881624	308	32	370856	1.6406	0.050443	KATNAL1	1
8534	11	45669239	45687206	43	6	370856	1.6401	0.050492	CHST1	1
8460	7	65670259	65825438	266	16	370856	1.64	0.050502	TPST1	1
8344	6	26184024	26184458	2	1	370856	1.6393	0.050575	HIST1H2BE	1
2867	19	35939185	35942669	9	4	370856	1.6384	0.050665	FFAR2	1
431704	1	192286122	192336415	107	14	370856	1.6376	0.05075	RGS21	1
50852	3	108541631	108573714	76	15	370856	1.6367	0.050845	TRAT1	1
8635	6	167342992	167370077	75	19	370856	1.6359	0.050935	RNASET2	1
283219	11	77882289	77900006	43	6	370856	1.6358	0.050943	KCTD21	1
90	2	158592958	158732374	175	30	370856	1.6358	0.050944	ACVR1	1
9563	1	9294822	9331396	95	17	370856	1.6352	0.051005	H6PD	1
374355	10	118083940	118139541	143	17	370856	1.6347	0.051056	CCDC172	1
6402	1	169659806	169680843	80	11	370856	1.6346	0.051071	SELL	1
23135	17	7737521	7758118	33	10	370856	1.6339	0.051143	KDM6B	1
6261	19	38924340	39078204	472	40	370856	1.6337	0.051159	RYR1	1
55660	2	153508107	153574628	135	14	370856	1.6336	0.05117	PRPF40A	1
58484	2	32449518	32490812	79	9	370856	1.6327	0.051262	NLRC4	1
23659	16	68279240	68294965	27	4	370856	1.6322	0.051319	PLA2G15	1
146059	15	43015760	43029417	27	4	370856	1.6311	0.051436	CDAN1	1
150356	22	41605861	41636935	85	6	370856	1.6305	0.051502	CHADL	1
92906	2	38789120	38830178	73	9	370856	1.6292	0.051637	HNRNPLL	1
10744	4	37962056	37962631	2	1	370856	1.6283	0.051733	PTTG2	1
134266	5	148724364	148734146	15	5	370856	1.628	0.051758	GRPEL2	1
220001	11	61025758	61062788	17	9	370856	1.6274	0.05183	VWCE	1
51540	2	238969565	239008054	121	12	370856	1.6272	0.051846	SCLY	1
23322	16	53633818	53737771	207	20	370856	1.627	0.051865	RPGRIP1L	1
148213	19	23921997	23941693	28	7	370856	1.6267	0.051899	ZNF681	1
25988	11	118992233	119005765	27	3	370856	1.626	0.051971	HINFP	1
27289	12	49250916	49259653	12	4	370856	1.6254	0.052039	RND1	1
8530	20	24929866	24940564	53	6	370856	1.6253	0.052051	CST7	1
128646	20	1514897	1539489	69	12	370856	1.6244	0.052148	SIRPD	1
3781	5	113698016	113832197	280	31	370856	1.6242	0.052163	KCNN2	1
4796	8	145654163	145669871	45	3	370856	1.6242	0.052163	TONSL	1
64837	11	66024765	66035332	13	3	370856	1.6241	0.052173	KLC2	1
6337	12	6456009	6486896	78	21	370856	1.6232	0.052268	SCNN1A	1
100532731	10	22605312	22620414	4	2	370856	1.6233	0.052268	COMMD3-BMI1	1
862	8	92967195	93115454	162	7	370856	1.6229	0.052306	RUNX1T1	1
122525	14	45366433	45376460	19	4	370856	1.622	0.0524	C14orf28	1
6671	7	21467689	21554440	211	26	370856	1.6214	0.052463	SP4	1
8859	6	31938952	31949223	20	7	370856	1.6203	0.052579	STK19	1
221491	6	34214157	34216904	8	4	370856	1.6203	0.052587	C6orf1	1
25885	2	86253451	86333278	180	17	370856	1.6193	0.052686	POLR1A	1
79969	6	30594613	30614598	32	11	370856	1.6184	0.052789	ATAT1	1
10397	8	134249414	134309835	214	34	370856	1.6179	0.052846	NDRG1	1
7311	19	18674576	18688270	36	4	370856	1.6176	0.052876	UBA52	1
6873	8	120743014	120845074	254	16	370856	1.6164	0.052999	TAF2	1
161882	16	88520014	88601574	300	31	370856	1.6158	0.053067	ZFPM1	1
26531	6	29393281	29424848	69	10	370856	1.6152	0.053136	OR11A1	1
23729	17	3511556	3539616	86	17	370856	1.615	0.053151	SHPK	1
144404	12	122150658	122219974	165	17	370856	1.6148	0.053175	TMEM120B	1
10038	14	20811773	20826063	47	6	370856	1.6141	0.053256	PARP2	1
5003	11	2909327	2925175	45	13	370856	1.614	0.053263	SLC22A18AS	1
101928147	21	35772204	35773947	4	2	370856	1.6139	0.053279	C21orf140	1
84991	10	6130949	6159422	76	16	370856	1.6135	0.053313	RBM17	1
66000	3	132757171	133116619	1057	45	370856	1.6122	0.05346	TMEM108	1
554235	19	51014857	51018689	15	4	370856	1.6116	0.05353	ASPDH	1
339230	17	79633761	79640937	45	6	370856	1.6112	0.053569	CCDC137	1
343263	1	109834987	109849663	38	9	370856	1.6111	0.053577	MYBPHL	1
7113	21	42836236	42880085	185	26	370856	1.6111	0.053578	TMPRSS2	1
9128	9	116037914	116056079	53	10	370856	1.611	0.053593	PRPF4	1
22834	17	47366568	47439835	147	13	370856	1.6105	0.053641	ZNF652	1
759	8	86240458	86290342	76	14	370856	1.61	0.053694	CA1	1
29970	3	158991036	159615155	1189	84	370856	1.6095	0.053756	SCHIP1	1
140699	20	35729629	35807974	164	15	370856	1.6092	0.053788	MROH8	1
143384	10	120433679	120514758	192	20	370856	1.6092	0.05379	CACUL1	1
389813	9	139735733	139741884	3	1	370856	1.6086	0.053848	C9orf172	1
91120	19	20115227	20150277	109	10	370856	1.6084	0.053879	ZNF682	1
55783	16	71315292	71323509	17	4	370856	1.6083	0.053881	CMTR2	1
30832	5	178487607	178510022	48	10	370856	1.608	0.053914	ZNF354C	1
9776	11	46638826	46697569	49	7	370856	1.6071	0.054021	ATG13	1
4150	16	29817417	29822504	1	1	370856	1.6067	0.05406	MAZ	1
3996	17	18128907	18148189	40	6	370856	1.6066	0.054075	LLGL1	1
100132911	20	61476476	61477543	2	1	370856	1.606	0.054135	DPH3P1	1
54946	3	125725200	125820398	316	16	370856	1.6057	0.054171	SLC41A3	1
10922	7	150773708	150777970	4	2	370856	1.6053	0.054211	FASTK	1
4692	15	23930554	23932450	2	1	370856	1.6046	0.054288	NDN	1
26750	1	213224588	213446808	251	21	370856	1.6044	0.054313	RPS6KC1	1
4232	7	130126016	130146138	38	9	370856	1.6039	0.054371	MEST	1
220929	10	31133563	31320866	500	25	370856	1.6035	0.054416	ZNF438	1
6426	17	56078280	56084707	9	4	370856	1.6034	0.054425	SRSF1	1
27065	4	4387983	4420785	97	11	370856	1.6034	0.054428	NSG1	1
55140	8	27950584	28048670	205	15	370856	1.6029	0.05448	ELP3	1
1410	11	111779350	111782473	4	2	370856	1.6025	0.054524	CRYAB	1
392307	9	35817014	35833372	24	5	370856	1.6022	0.054552	FAM221B	1
7430	6	159186773	159240456	194	15	370856	1.6015	0.054631	EZR	1
51075	11	57479995	57508445	30	5	370856	1.6015	0.054634	TMX2	1
55601	4	169137442	169239958	278	15	370856	1.6014	0.054641	DDX60	1
8200	20	34021149	34026027	9	2	370856	1.601	0.054684	GDF5	1
83706	11	63974152	63991363	32	8	370856	1.6008	0.054715	FERMT3	1
2319	17	27206356	27224715	24	5	370856	1.6003	0.054765	FLOT2	1
54509	12	122215660	122231594	40	5	370856	1.6002	0.054775	RHOF	1
390061	11	5443341	5444436	12	2	370856	1.6002	0.054782	OR51Q1	1
4628	17	8377523	8534094	214	12	370856	1.5999	0.054807	MYH10	1
11119	6	26402465	26415444	53	5	370856	1.5996	0.054847	BTN3A1	1
57697	14	45605136	45670093	101	11	370856	1.5994	0.054864	FANCM	1
23560	10	1034349	1063708	77	10	370856	1.5986	0.054952	GTPBP4	1
55174	8	19674876	19709589	87	14	370856	1.5986	0.054952	INTS10	1
55176	10	12171640	12211957	120	9	370856	1.5983	0.054984	SEC61A2	1
170384	10	75531830	75535977	4	1	370856	1.5982	0.054999	FUT11	1
51567	6	24650205	24667115	54	9	370856	1.5979	0.05503	TDP2	1
64841	14	53241911	53258386	14	3	370856	1.5977	0.055055	GNPNAT1	1
8650	14	73741858	73925288	337	20	370856	1.5966	0.055182	NUMB	1
23584	11	124617370	124622109	10	4	370856	1.5962	0.055225	VSIG2	1
56919	17	5344232	5372380	74	16	370856	1.596	0.055243	DHX33	1
55321	20	1161213	1166077	8	5	370856	1.596	0.05525	TMEM74B	1
4698	7	123181083	123197958	28	5	370856	1.5947	0.055387	NDUFA5	1
8690	11	96123158	96126727	4	2	370856	1.5944	0.055418	JRKL	1
8347	6	26113389	26124266	35	5	370856	1.5944	0.05542	HIST1H2BC	1
5028	3	152552736	152555845	5	2	370856	1.5943	0.055432	P2RY1	1
79785	12	18233803	18243139	22	5	370856	1.5943	0.055432	RERGL	1
58513	19	16466055	16582823	195	26	370856	1.5936	0.055508	EPS15L1	1
55966	1	4715105	4843851	608	73	370856	1.593	0.055578	AJAP1	1
84465	15	66187634	66546075	1058	101	370856	1.5929	0.05559	MEGF11	1
146705	17	79202072	79212891	19	5	370856	1.5929	0.055595	ENTHD2	1
25987	11	76493357	76509198	45	8	370856	1.592	0.055693	TSKU	1
9898	1	154192427	154243986	68	9	370856	1.591	0.055805	UBAP2L	1
375484	5	175665370	175772992	172	15	370856	1.5904	0.055867	SIMC1	1
7078	22	33196802	33259028	116	22	370856	1.5902	0.055896	TIMP3	1
116362	1	10057255	10076078	36	4	370856	1.5898	0.055945	RBP7	1
115825	13	52158484	52340935	214	28	370856	1.5895	0.055974	WDFY2	1
6532	17	28521337	28562986	61	10	370856	1.5893	0.055997	SLC6A4	1
1143	15	78916636	78933587	31	7	370856	1.588	0.05614	CHRNB4	1
131405	3	32859510	32933771	103	21	370856	1.5879	0.056157	TRIM71	1
7016	9	35605281	35610038	4	2	370856	1.5874	0.056216	TESK1	1
56261	20	5525080	5591672	162	19	370856	1.5869	0.05627	GPCPD1	1
55066	16	70147529	70196437	28	11	370856	1.5865	0.056312	PDPR	1
23023	3	129366635	129612419	250	18	370856	1.5865	0.056315	TMCC1	1
285498	4	1050039	1107352	262	10	370856	1.5845	0.05654	RNF212	1
84706	16	46918308	46965201	45	12	370856	1.5842	0.056574	GPT2	1
3005	22	38201114	38203443	4	2	370856	1.584	0.056597	H1F0	1
3669	15	89178904	89198881	76	13	370856	1.5836	0.056642	ISG20	1
58487	11	85368608	85376182	9	3	370856	1.5835	0.056655	CREBZF	1
23261	1	6845384	7829766	2459	190	370856	1.5832	0.056687	CAMTA1	1
3745	20	47988505	48099181	377	34	370856	1.5829	0.056723	KCNB1	1
91368	5	133737756	133747598	6	3	370856	1.5828	0.05673	CDKN2AIPNL	1
51650	7	140705961	140714781	15	4	370856	1.582	0.056819	MRPS33	1
9481	6	46620652	46645927	30	5	370856	1.5819	0.056832	SLC25A27	1
10367	10	74127084	74385949	358	7	370856	1.5816	0.056867	MICU1	1
25841	11	34172534	34379555	602	86	370856	1.5813	0.0569	ABTB2	1
57821	1	169364108	169429907	185	20	370856	1.5809	0.056949	CCDC181	1
84134	1	161195729	161200536	4	2	370856	1.5808	0.056957	TOMM40L	1
253782	2	169312759	169631644	722	74	370856	1.5808	0.056964	CERS6	1
4713	19	14676890	14682889	14	5	370856	1.5807	0.056976	NDUFB7	1
83607	2	128619204	128643635	32	5	370856	1.5806	0.05698	AMMECR1L	1
148137	19	36249044	36260077	27	8	370856	1.5803	0.057013	PROSER3	1
219654	10	81142081	81205383	242	42	370856	1.58	0.057055	ZCCHC24	1
399	4	40192631	40246384	154	26	370856	1.5794	0.057119	RHOH	1
51754	9	35829222	35854844	36	6	370856	1.5792	0.057145	TMEM8B	1
130535	2	201353677	201374817	44	13	370856	1.5789	0.057179	KCTD18	1
6785	6	80624529	80657315	87	7	370856	1.5787	0.057205	ELOVL4	1
987	4	151185811	151936879	1244	39	370856	1.5786	0.057213	LRBA	1
79447	16	29827528	29833816	10	2	370856	1.5785	0.057225	PAGR1	1
4633	12	111348623	111358404	33	4	370856	1.5781	0.057271	MYL2	1
220081	13	46115432	46189874	184	23	370856	1.5779	0.057292	ERICH6B	1
57136	20	24943566	24973610	86	8	370856	1.5778	0.057305	APMAP	1
635	5	78407604	78428113	52	10	370856	1.5778	0.057309	BHMT	1
388015	14	101346569	101359826	37	12	370856	1.5774	0.057349	RTL1	1
9777	20	30697309	30755061	102	9	370856	1.5773	0.057366	TM9SF4	1
9413	9	71939287	72007372	216	26	370856	1.577	0.057393	FAM189A2	1
129807	2	242749920	242758742	38	7	370856	1.5764	0.057471	NEU4	1
10231	6	46188467	46459804	499	30	370856	1.5763	0.057476	RCAN2	1
9524	19	14640379	14676792	108	18	370856	1.5758	0.057538	TECR	1
91319	22	24176690	24181430	15	3	370856	1.5755	0.057575	DERL3	1
83746	22	41601312	41627276	84	6	370856	1.5745	0.057689	L3MBTL2	1
80326	2	219745255	219758651	12	3	370856	1.574	0.057741	WNT10A	1
9314	9	110247133	110252047	10	2	370856	1.5738	0.05777	KLF4	1
9689	2	201676262	201688569	14	3	370856	1.5726	0.0579	BZW1	1
90423	2	46738986	46769551	72	10	370856	1.5722	0.057955	ATP6V1E2	1
685	4	75671448	75719882	183	12	370856	1.5716	0.05802	BTC	1
151195	2	208576264	208620898	88	4	370856	1.5712	0.058064	CCNYL1	1
285141	2	171627528	171655481	84	7	370856	1.5709	0.0581	ERICH2	1
3678	12	54789045	54813050	22	6	370856	1.5698	0.058233	ITGA5	1
6715	5	6633500	6669675	127	13	370856	1.5692	0.058304	SRD5A1	1
388403	17	57409053	57479095	128	17	370856	1.5691	0.058312	YPEL2	1
389197	4	5899318	5992175	494	54	370856	1.5689	0.058338	C4orf50	1
3841	6	117002367	117063030	80	9	370856	1.5686	0.05837	KPNA5	1
51146	3	137842560	137851229	15	3	370856	1.5686	0.058371	A4GNT	1
388272	16	46835959	46865074	18	3	370856	1.5684	0.05839	C16orf87	1
4846	7	150688144	150711687	45	9	370856	1.5683	0.058402	NOS3	1
26053	7	69063905	70257885	2242	79	370856	1.5679	0.058457	AUTS2	1
3619	11	61891445	61920635	121	9	370856	1.5677	0.058477	INCENP	1
4246	11	61976140	61981411	6	2	370856	1.5676	0.058488	SCGB2A1	1
347088	9	127213423	127239379	54	6	370856	1.5669	0.058573	ADGRD2	1
64801	1	231114823	231136479	56	7	370856	1.5666	0.058603	ARV1	1
55902	20	33462766	33515769	82	6	370856	1.5665	0.058612	ACSS2	1
7407	6	31745295	31763712	29	11	370856	1.5663	0.058633	VARS	1
2905	17	72838162	72856966	36	4	370856	1.5663	0.058641	GRIN2C	1
85442	10	134973971	135039916	244	25	370856	1.5657	0.058709	KNDC1	1
122773	14	50159823	50219870	49	10	370856	1.5656	0.058719	KLHDC1	1
285051	2	47314130	47382517	325	30	370856	1.5654	0.05874	C2orf61	1
10053	19	10683347	10697991	62	7	370856	1.5652	0.058768	AP1M2	1
7584	3	44690108	44702283	9	5	370856	1.5649	0.058802	ZNF35	1
2588	16	88880142	88923374	263	19	370856	1.5646	0.058837	GALNS	1
91975	5	150273954	150284545	23	2	370856	1.5639	0.058919	ZNF300	1
79690	7	99756865	99766373	12	3	370856	1.5632	0.059005	GAL3ST4	1
348938	5	156887027	156901730	45	8	370856	1.5622	0.059126	NIPAL4	1
29094	2	64681327	64688517	14	7	370856	1.5621	0.059127	LGALSL	1
6185	20	35807454	35870026	187	11	370856	1.5615	0.059203	RPN2	1
8976	7	123321981	123389125	137	12	370856	1.5606	0.059307	WASL	1
55697	16	70721342	70835074	209	28	370856	1.5606	0.059309	VAC14	1
54206	1	8071779	8086393	21	4	370856	1.56	0.059379	ERRFI1	1
54991	1	1017198	1051736	103	12	370856	1.5594	0.059455	C1orf159	1
1400	4	5822491	5894785	259	38	370856	1.5589	0.059509	CRMP1	1
9435	3	142838618	142842856	8	3	370856	1.5576	0.059665	CHST2	1
84517	3	169484709	169487683	9	2	370856	1.5574	0.059683	ACTRT3	1
387267	11	1642188	1643368	4	2	370856	1.5574	0.059685	KRTAP5-4	1
402682	7	100486344	100487339	2	1	370856	1.5571	0.059719	UFSP1	1
80746	3	12517748	12580672	226	14	370856	1.5571	0.059725	TSEN2	1
386653	12	122656577	122658746	6	2	370856	1.5564	0.059805	IL31	1
55365	7	150497854	150502208	28	5	370856	1.5563	0.059813	TMEM176A	1
79671	11	119039036	119054725	12	3	370856	1.5554	0.059931	NLRX1	1
54538	11	124754114	124767857	55	10	370856	1.5553	0.059936	ROBO4	1
10728	12	57057125	57082138	48	10	370856	1.5545	0.060027	PTGES3	1
138065	9	116059373	116065554	18	4	370856	1.5537	0.060127	RNF183	1
55117	12	85253267	85306608	71	11	370856	1.5534	0.060168	SLC6A15	1
7021	6	50786439	50815326	64	11	370856	1.5532	0.060193	TFAP2B	1
10642	17	47074774	47133507	93	15	370856	1.5526	0.060259	IGF2BP1	1
284904	22	30884877	30901698	57	8	370856	1.5521	0.060314	SEC14L4	1
6168	2	217363520	217366190	8	4	370856	1.5518	0.060358	RPL37A	1
81611	1	150190717	150208504	20	4	370856	1.5515	0.060394	ANP32E	1
2834	10	120352916	120355160	10	4	370856	1.5513	0.060421	PRLHR	1
140609	1	198126108	198291550	437	23	370856	1.5512	0.060431	NEK7	1
402055	22	26879850	26887904	17	6	370856	1.551	0.060446	SRRD	1
7753	11	123594997	123612383	56	6	370856	1.5504	0.060523	ZNF202	1
4659	12	80167343	80329235	187	9	370856	1.5499	0.060586	PPP1R12A	1
84342	16	69362524	69373526	16	3	370856	1.5493	0.060649	COG8	1
85329	11	63273524	63284246	21	6	370856	1.5484	0.06076	LGALS12	1
7539	9	115804144	115819043	23	9	370856	1.548	0.060807	ZFP37	1
84698	12	75669759	75784681	178	18	370856	1.5478	0.060841	CAPS2	1
3660	4	185308867	185395734	292	56	370856	1.5477	0.060849	IRF2	1
23646	19	40854302	40884392	68	15	370856	1.5477	0.060849	PLD3	1
221391	6	47749775	47794117	123	10	370856	1.5476	0.060861	OPN5	1
283446	12	109826439	109886176	283	17	370856	1.5471	0.060918	MYO1H	1
9188	10	70715879	70744825	53	12	370856	1.5469	0.060944	DDX21	1
91351	4	169277886	169401665	418	35	370856	1.5465	0.060988	DDX60L	1
84630	6	43211222	43255997	99	13	370856	1.5465	0.060991	TTBK1	1
2707	1	35246790	35251967	16	6	370856	1.546	0.06105	GJB3	1
54840	9	32972604	33001639	78	8	370856	1.545	0.061169	APTX	1
51533	3	52444577	52457657	11	5	370856	1.5448	0.061196	PHF7	1
9991	9	114979995	115095944	257	8	370856	1.5448	0.061198	PTBP3	1
80031	15	47476403	48066420	1542	55	370856	1.5441	0.061287	SEMA6D	1
401409	7	140103843	140126653	77	17	370856	1.544	0.061296	RAB19	1
8566	21	45138978	45182188	122	23	370856	1.5437	0.061335	PDXK	1
669	7	134331531	134364568	108	7	370856	1.5437	0.061336	BPGM	1
55072	14	24616101	24629870	18	7	370856	1.5432	0.061395	RNF31	1
6815	14	53196883	53241707	74	8	370856	1.5424	0.061487	STYX	1
51035	11	62443972	62446554	1	1	370856	1.5416	0.06159	UBXN1	1
9788	8	125563025	125740730	620	73	370856	1.5414	0.061613	MTSS1	1
220296	11	124789089	124806308	38	12	370856	1.5409	0.061667	HEPACAM	1
64282	16	50186829	50269221	145	15	370856	1.5409	0.061668	PAPD5	1
6716	2	31749656	31806040	96	13	370856	1.5406	0.06171	SRD5A2	1
10100	1	115590632	115632121	148	20	370856	1.5404	0.061731	TSPAN2	1
5787	12	70910630	71031220	421	52	370856	1.5403	0.061746	PTPRB	1
1504	16	75252884	75258822	28	6	370856	1.54	0.061779	CTRB1	1
80777	16	69458498	69500167	127	15	370856	1.5398	0.061805	CYB5B	1
2965	11	18343816	18388590	87	10	370856	1.5385	0.06196	GTF2H1	1
10198	12	123640943	123717785	182	10	370856	1.5377	0.062064	MPHOSPH9	1
754	21	46269500	46294487	96	17	370856	1.5376	0.062073	PTTG1IP	1
90411	2	47129009	47168994	151	16	370856	1.5372	0.062126	MCFD2	1
51750	20	62289163	62327606	151	17	370856	1.5366	0.062193	RTEL1	1
57412	10	104629183	104661656	99	11	370856	1.5364	0.062222	AS3MT	1
113763	7	150026938	150029810	3	1	370856	1.5356	0.06232	ZBED6CL	1
7205	7	100464950	100471076	12	5	370856	1.5356	0.062321	TRIP6	1
3398	2	8822113	8824583	3	2	370856	1.5347	0.06243	ID2	1
54993	15	85144249	85166947	34	8	370856	1.534	0.062518	ZSCAN2	1
7156	17	18177235	18218321	76	8	370856	1.5328	0.06266	TOP3A	1
147660	19	52956829	53020131	314	20	370856	1.5326	0.06269	ZNF578	1
4715	8	125551343	125580751	119	18	370856	1.5323	0.062726	NDUFB9	1
10016	5	271736	315089	124	10	370856	1.5319	0.062772	PDCD6	1
81555	5	143537723	143550278	40	6	370856	1.5318	0.062788	YIPF5	1
23645	19	49375649	49379319	22	3	370856	1.5317	0.062803	PPP1R15A	1
53354	10	91339254	91405329	251	27	370856	1.5316	0.062806	PANK1	1
6231	12	56435686	56438007	3	2	370856	1.5302	0.062979	RPS26	1
65268	9	95946437	96082854	373	28	370856	1.5302	0.062981	WNK2	1
56954	3	100053483	100075844	51	10	370856	1.5302	0.062982	NIT2	1
3623	2	220436954	220440435	13	6	370856	1.53	0.063014	INHA	1
10062	11	47269851	47290584	44	6	370856	1.5297	0.063043	NR1H3	1
2044	4	66185281	66536529	1189	61	370856	1.5294	0.063088	EPHA5	1
1824	18	28645938	28682388	51	13	370856	1.5291	0.063118	DSC2	1
51763	17	1397869	1420182	74	11	370856	1.5288	0.063158	INPP5K	1
219874	11	123813574	123814545	4	1	370856	1.5285	0.063192	OR6T1	1
65062	2	202484907	202508252	32	9	370856	1.5285	0.063198	TMEM237	1
4889	4	164265062	164273540	24	5	370856	1.5282	0.063227	NPY5R	1
10277	1	10093041	10241297	256	13	370856	1.5282	0.063235	UBE4B	1
5972	1	204123944	204135465	40	9	370856	1.5278	0.063286	REN	1
56964	15	90234028	90286869	162	9	370856	1.5277	0.063292	WDR93	1
440515	19	19896648	19932560	77	10	370856	1.5272	0.06335	ZNF506	1
11060	16	69796187	69975644	433	23	370856	1.5271	0.063368	WWP2	1
1992	6	2832566	2842283	25	5	370856	1.5271	0.063371	SERPINB1	1
114825	5	159502889	159546452	58	10	370856	1.527	0.06338	PWWP2A	1
340745	10	85980241	85985339	19	5	370856	1.5267	0.063416	LRIT2	1
125950	19	10426888	10444314	54	11	370856	1.5262	0.063475	RAVER1	1
4615	3	38179969	38184513	3	2	370856	1.5257	0.063544	MYD88	1
7265	5	159436156	159492550	120	12	370856	1.5253	0.063597	TTC1	1
5329	19	44150247	44174498	96	17	370856	1.5252	0.063599	PLAUR	1
79175	20	2462463	2489778	51	9	370856	1.5251	0.063615	ZNF343	1
8661	10	120794541	120840959	64	7	370856	1.5251	0.063617	EIF3A	1
344387	2	39405688	39471114	137	10	370856	1.5251	0.063619	CDKL4	1
6222	6	33239852	33244281	17	4	370856	1.525	0.063633	RPS18	1
353139	1	152670840	152671918	2	1	370856	1.5248	0.063652	LCE2A	1
25980	20	34824339	34844863	15	6	370856	1.5246	0.063675	AAR2	1
8935	7	26697397	27034862	795	20	370856	1.524	0.063756	SKAP2	1
5140	11	14665191	14893605	250	24	370856	1.5217	0.064043	PDE3B	1
3752	1	112318444	112532147	610	72	370856	1.5215	0.064064	KCND3	1
4072	2	47596287	47614167	46	9	370856	1.5204	0.0642	EPCAM	1
55266	12	72079878	72097840	29	5	370856	1.5195	0.064322	TMEM19	1
284161	17	57297828	57353331	93	9	370856	1.5193	0.064349	GDPD1	1
51390	6	143381979	143661441	453	48	370856	1.519	0.064379	AIG1	1
91300	19	896503	913225	57	16	370856	1.5187	0.064414	R3HDM4	1
2596	3	115342151	115440334	239	46	370856	1.5187	0.064424	GAP43	1
9493	15	69706585	69740766	26	5	370856	1.5184	0.064459	KIF23	1
10914	14	96968713	97033453	107	13	370856	1.5183	0.064468	PAPOLA	1
3983	10	116190869	116444762	675	61	370856	1.518	0.06451	ABLIM1	1
255061	17	47915671	47925379	8	4	370856	1.5179	0.064518	TAC4	1
3856	12	53290971	53343650	151	18	370856	1.5178	0.064532	KRT8	1
805	2	47387221	47404229	34	9	370856	1.5177	0.064546	CALM2	1
55233	2	74381394	74406006	42	4	370856	1.5173	0.064596	MOB1A	1
643834	11	60970984	60980350	1	1	370856	1.5169	0.06464	PGA3	1
728763	2	241872287	241905525	79	6	370856	1.5154	0.064837	LOC728763	1
157378	8	125323159	125384940	108	11	370856	1.5147	0.064925	TMEM65	1
1506	16	67963473	67965778	2	1	370856	1.5145	0.064948	CTRL	1
55101	19	41937223	41945843	15	2	370856	1.5145	0.064953	ATP5SL	1
64434	7	156742417	156765876	135	12	370856	1.5139	0.065029	NOM1	1
81849	1	77333126	77533223	423	31	370856	1.5135	0.06508	ST6GALNAC5	1
400258	14	105046056	105056184	21	3	370856	1.5129	0.065152	C14orf180	1
341277	11	7710669	7728001	75	17	370856	1.5128	0.065169	OVCH2	1
56300	2	113735596	113743249	7	3	370856	1.5126	0.065196	IL36G	1
151050	2	210885435	211036068	105	20	370856	1.5125	0.0652	KANSL1L	1
780	6	30850694	30867933	46	7	370856	1.5116	0.065321	DDR1	1
7423	11	64002056	64006736	6	2	370856	1.5114	0.065339	VEGFB	1
5551	10	72357104	72362531	14	5	370856	1.5111	0.06538	PRF1	1
26	7	150524336	150558379	156	15	370856	1.5111	0.065383	AOC1	1
10007	5	141380234	141392620	25	6	370856	1.5108	0.065426	GNPDA1	1
779	1	201008635	201081694	235	44	370856	1.5105	0.065461	CACNA1S	1
100129385	9	16203933	16276311	297	41	370856	1.5103	0.065479	C9orf92	1
3846	11	71259466	71260653	8	3	370856	1.5097	0.065554	KRTAP5-9	1
221527	6	31867394	31869769	6	4	370856	1.5095	0.065586	ZBTB12	1
1747	17	48067369	48072588	20	4	370856	1.5093	0.065616	DLX3	1
90639	7	1004486	1015235	38	10	370856	1.5091	0.065637	COX19	1
5976	19	18942744	18979039	62	13	370856	1.509	0.065651	UPF1	1
27005	1	161129248	161135516	4	2	370856	1.5089	0.065667	USP21	1
10505	2	74881355	74910981	30	6	370856	1.5083	0.065745	SEMA4F	1
18	16	8768444	8878432	534	63	370856	1.5081	0.065761	ABAT	1
2983	4	156680126	156728783	127	24	370856	1.5079	0.065793	GUCY1B3	1
3600	4	142557749	142655140	161	16	370856	1.5075	0.065847	IL15	1
26254	1	203463271	203478077	50	9	370856	1.5053	0.06612	OPTC	1
729830	4	152330398	152591655	489	15	370856	1.5044	0.066242	FAM160A1	1
2172	5	159614374	159665729	233	25	370856	1.504	0.066295	FABP6	1
2357	19	52249023	52255150	20	7	370856	1.5037	0.066326	FPR1	1
26007	11	61100654	61120898	5	3	370856	1.5035	0.066358	TKFC	1
163882	1	246729639	246831884	248	28	370856	1.5031	0.06641	CNST	1
23039	8	21777180	21864096	172	12	370856	1.5027	0.066454	XPO7	1
79849	11	119056127	119060932	3	2	370856	1.5027	0.066457	PDZD3	1
29991	9	138437885	138441815	25	4	370856	1.5025	0.066483	OBP2A	1
56751	9	135457993	135465640	13	5	370856	1.502	0.066543	BARHL1	1
57473	20	62588057	62601223	27	6	370856	1.5015	0.066619	ZNF512B	1
26115	17	61043913	61505067	695	26	370856	1.5012	0.066653	TANC2	1
9510	21	28208606	28217728	34	6	370856	1.5012	0.066656	ADAMTS1	1
224	17	19552064	19580908	46	7	370856	1.5009	0.066689	ALDH3A2	1
100134391	17	71733993	71752696	129	13	370856	1.5002	0.066777	LOC100134391	1
5739	19	47114585	47128375	42	6	370856	1.4996	0.06686	PTGIR	1
10195	3	183960117	183967313	12	4	370856	1.4994	0.066888	ALG3	1
163051	19	12571998	12595632	45	7	370856	1.4993	0.066899	ZNF709	1
55184	20	18364011	18447995	228	23	370856	1.4993	0.066901	DZANK1	1
23288	7	2598617	2654368	252	22	370856	1.499	0.066943	IQCE	1
338809	12	93096619	93102325	9	4	370856	1.4989	0.06695	C12orf74	1
53353	2	140988996	142889270	7048	232	370856	1.4985	0.066997	LRP1B	1
3850	12	53183469	53189892	16	5	370856	1.4983	0.067025	KRT3	1
151531	2	158733213	158992666	728	57	370856	1.4983	0.067031	UPP2	1
25979	17	21030241	21095285	104	14	370856	1.4979	0.067082	DHRS7B	1
29883	8	17086737	17104387	38	8	370856	1.4976	0.067114	CNOT7	1
1468	17	79679266	79688046	35	7	370856	1.4973	0.067158	SLC25A10	1
29091	14	25278860	25519095	704	51	370856	1.4971	0.067178	STXBP6	1
9290	2	231772043	231789953	53	12	370856	1.4968	0.067226	GPR55	1
140803	9	77337411	77503010	271	32	370856	1.4966	0.067244	TRPM6	1
57805	8	22462145	22477984	51	5	370856	1.4966	0.067255	CCAR2	1
708	17	5336099	5342471	22	5	370856	1.4962	0.067302	C1QBP	1
10992	11	65819264	65836382	24	4	370856	1.4957	0.067367	SF3B2	1
317701	19	53761545	53762855	6	3	370856	1.4954	0.067408	VN1R2	1
11332	1	6324332	6453826	393	23	370856	1.4953	0.067415	ACOT7	1
3725	1	59246463	59249785	2	1	370856	1.4951	0.067448	JUN	1
55113	1	28286504	28294604	14	6	370856	1.4942	0.06756	XKR8	1
389206	4	42112870	42154895	93	11	370856	1.494	0.067588	BEND4	1
55172	14	50091892	50101948	33	4	370856	1.493	0.067712	DNAAF2	1
2035	1	29213603	29446558	364	20	370856	1.4928	0.06774	EPB41	1
11176	12	56989380	57030600	46	10	370856	1.4928	0.067743	BAZ2A	1
826	19	36630918	36641255	21	9	370856	1.4924	0.067798	CAPNS1	1
155038	7	150147748	150176483	32	5	370856	1.4921	0.067835	GIMAP8	1
11132	2	241526133	241538526	55	7	370856	1.4918	0.067873	CAPN10	1
2678	22	24979629	25024972	58	7	370856	1.4912	0.067959	GGT1	1
57599	3	39093477	39138155	116	17	370856	1.491	0.067982	WDR48	1
5611	13	96329393	96447243	112	19	370856	1.4906	0.068038	DNAJC3	1
196441	12	72003379	72057749	78	8	370856	1.4904	0.068057	ZFC3H1	1
941	3	119243140	119278481	119	22	370856	1.4904	0.068059	CD80	1
9244	19	18704035	18717660	39	7	370856	1.49	0.068115	CRLF1	1
51351	7	64434830	64451414	63	6	370856	1.4899	0.068123	ZNF117	1
10978	11	57425216	57429337	3	2	370856	1.489	0.06824	CLP1	1
10003	11	89867772	89926062	225	14	370856	1.4889	0.068252	NAALAD2	1
143570	11	74550655	74660232	165	20	370856	1.4886	0.068301	XRRA1	1
79171	19	36119980	36128587	12	3	370856	1.4885	0.068303	RBM42	1
1140	17	7348406	7360932	28	5	370856	1.4882	0.068349	CHRNB1	1
9543	15	65619465	65670378	96	18	370856	1.4878	0.068405	IGDCC3	1
55139	2	220094479	220101391	14	4	370856	1.4872	0.06848	ANKZF1	1
132864	4	15004298	15071777	147	17	370856	1.4871	0.068498	CPEB2	1
80219	2	198318231	198339851	16	4	370856	1.487	0.068511	COQ10B	1
51050	8	75736772	75767264	73	11	370856	1.4868	0.068532	PI15	1
51255	2	85822391	85824831	7	3	370856	1.4868	0.068539	RNF181	1
8352	6	26045639	26046097	3	2	370856	1.4858	0.06866	HIST1H3C	1
80852	3	14530396	14583588	196	22	370856	1.4855	0.068706	GRIP2	1
730087	19	24097684	24116769	54	10	370856	1.4854	0.068719	ZNF726	1
7169	9	35681990	35690583	19	5	370856	1.485	0.068772	TPM2	1
1545	2	38294746	38303323	13	3	370856	1.4848	0.068804	CYP1B1	1
345	11	116700624	116703787	19	6	370856	1.4845	0.068839	APOC3	1
6328	2	165944030	166060577	245	21	370856	1.4843	0.068859	SCN3A	1
56172	5	14704909	14871887	399	39	370856	1.4836	0.068952	ANKH	1
4170	1	150547027	150552214	6	3	370856	1.4833	0.068993	MCL1	1
79368	1	157715523	157747119	50	10	370856	1.4832	0.069005	FCRL2	1
10026	1	77554666	77685132	309	17	370856	1.4832	0.069012	PIGK	1
245972	8	87111139	87166454	181	15	370856	1.483	0.069041	ATP6V0D2	1
10296	4	1283642	1333925	234	13	370856	1.4824	0.069116	MAEA	1
730112	9	35561827	35563896	3	2	370856	1.4821	0.069155	FAM166B	1
221914	7	99767229	99774990	8	3	370856	1.482	0.069169	GPC2	1
54503	11	19138681	19197967	120	12	370856	1.4812	0.06928	ZDHHC13	1
399818	10	126434336	126480439	79	11	370856	1.4809	0.06932	METTL10	1
6620	5	176047210	176057557	14	4	370856	1.4808	0.069325	SNCB	1
89797	11	19372271	20143147	2185	214	370856	1.4806	0.069363	NAV2	1
55702	19	4247111	4269085	70	4	370856	1.4799	0.069449	CCDC94	1
11267	17	47007458	47022484	43	6	370856	1.4798	0.069457	SNF8	1
51202	12	12966280	12982915	39	9	370856	1.4794	0.06952	DDX47	1
5443	2	25383722	25391559	14	6	370856	1.4793	0.069527	POMC	1
4898	1	52254864	52344609	142	20	370856	1.4789	0.06959	NRD1	1
3231	2	177053307	177055635	3	1	370856	1.4787	0.069616	HOXD1	1
79693	1	38268614	38273865	7	2	370856	1.4782	0.069677	YRDC	1
1337	12	120875893	120878545	7	2	370856	1.4778	0.06973	COX6A1	1
4878	1	11905766	11907840	10	4	370856	1.4774	0.06979	NPPA	1
11041	11	66112843	66115161	1	1	370856	1.4759	0.06998	B4GAT1	1
145581	14	42076764	42373752	777	35	370856	1.4757	0.070013	LRFN5	1
91574	12	123717844	123742651	73	7	370856	1.4754	0.070052	C12orf65	1
154141	6	20099915	20212695	359	54	370856	1.4752	0.07008	MBOAT1	1
154075	6	130465447	130686570	930	26	370856	1.4751	0.07009	SAMD3	1
344892	3	187416047	187420345	14	3	370856	1.4751	0.070091	RTP2	1
353219	6	24357131	24358512	3	2	370856	1.4742	0.070211	KAAG1	1
79573	1	231041987	231114618	247	21	370856	1.4739	0.070254	TTC13	1
84058	2	74648863	74652882	3	2	370856	1.4731	0.070357	WDR54	1
54101	21	43159529	43187249	105	17	370856	1.473	0.070373	RIPK4	1
58477	3	133502877	133540336	65	12	370856	1.473	0.07038	SRPRB	1
23418	1	197170592	197447585	376	35	370856	1.4729	0.070389	CRB1	1
25937	3	149235022	149421060	567	56	370856	1.4715	0.070581	WWTR1	1
25833	11	120107349	120190653	195	27	370856	1.4696	0.070832	POU2F3	1
2626	8	11534433	11617510	247	36	370856	1.4689	0.070923	GATA4	1
23787	6	36935911	36954327	74	9	370856	1.4675	0.071125	MTCH1	1
79703	11	66512207	66613997	78	15	370856	1.4674	0.071133	C11orf80	1
100652824	2	202937978	203061886	288	25	370856	1.4668	0.07122	KIAA2012	1
83875	11	112046208	112089652	90	13	370856	1.4665	0.071251	BCO2	1
7226	21	45770046	45862964	175	14	370856	1.4664	0.071269	TRPM2	1
1962	3	184908412	184971886	104	11	370856	1.4661	0.071313	EHHADH	1
201798	4	153689837	153700916	25	6	370856	1.4658	0.071356	TIGD4	1
3839	13	50273443	50367057	248	26	370856	1.4657	0.071361	KPNA3	1
116844	19	4537227	4540036	5	2	370856	1.4654	0.071401	LRG1	1
374393	11	58874658	58894888	24	5	370856	1.4654	0.071401	FAM111B	1
64375	12	56401268	56432219	29	6	370856	1.4651	0.071446	IKZF4	1
51514	1	212208919	212278187	211	23	370856	1.4651	0.071453	DTL	1
27257	8	38020839	38034248	20	5	370856	1.4647	0.071503	LSM1	1
5338	17	4710396	4726727	46	11	370856	1.4636	0.071654	PLD2	1
2237	11	61560109	61564716	3	2	370856	1.4635	0.07166	FEN1	1
25776	22	39052658	39069859	62	3	370856	1.4629	0.071747	CBY1	1
219578	7	88388753	88966346	1789	78	370856	1.4628	0.07176	ZNF804B	1
81558	17	47787687	47841518	43	15	370856	1.4627	0.071771	FAM117A	1
54898	6	10980992	11044624	97	10	370856	1.4623	0.071834	ELOVL2	1
4139	1	220701568	220837799	236	16	370856	1.4621	0.071855	MARK1	1
90624	5	130506641	130541119	63	6	370856	1.4619	0.071889	LYRM7	1
51282	20	34541539	34543281	2	1	370856	1.4616	0.071924	SCAND1	1
2743	4	157997277	158093251	269	18	370856	1.4614	0.071947	GLRB	1
9455	15	83517729	83654905	281	22	370856	1.4612	0.071979	HOMER2	1
23769	11	63803442	63886655	182	31	370856	1.4609	0.072016	FLRT1	1
10371	7	83587659	84122040	1524	69	370856	1.4607	0.072054	SEMA3A	1
158056	9	139746819	139755251	9	3	370856	1.4602	0.072117	MAMDC4	1
114769	11	104912053	104916051	14	3	370856	1.4599	0.072163	CARD16	1
91734	10	1064847	1071799	30	8	370856	1.4589	0.072303	IDI2	1
116969	11	3659733	3663546	17	5	370856	1.4583	0.072381	ART5	1
27106	19	18111944	18124911	31	7	370856	1.4578	0.072447	ARRDC2	1
2805	10	101156627	101190530	51	10	370856	1.4575	0.072496	GOT1	1
[truncated: 15,893 more rows]

## Sheet: S3.4
S3.4 Tested Genes in MAGMA Associated with Overall Physical Activity.
[truncated: 17,862 more rows]

[truncated: 15 more sheets: S3.5, S3.6, S3.7, S3.8, S3.9, S4.1, S4.2, S4.3, S4.4, S4.5, S4.6, S4.7, S4.8, S4.9, Abbreviations]
